# Supplementary material for: The identification and functional annotation of RNA structures conserved in vertebrates
Source: Genome Res. 2017 Aug;27(8):1371–83. doi: 10.1101/gr.208652.116 (PMC5538553; doi:10.1101/gr.208652.116)
Supplement: Supplemental Material [file supp_gr.208652.116_Supplemental_Data_3.csv.gz]

Archive with 1 entries (1 files):
- Supplementary_Data_3.csv
