# Supplementary material for: The identification and functional annotation of RNA structures conserved in vertebrates
Source: Genome Res. 2017 Aug;27(8):1371–83. doi: 10.1101/gr.208652.116 (PMC5538553; doi:10.1101/gr.208652.116)
Supplement: Supplemental Material [file supp_gr.208652.116_Supplemental_Data_4.csv.gz › captureseq.readisland_probe.hg38.p0_1.cvs]

"hybridization_temperature","readisland_id","readisland_chr","readisland_start","readisland_end","readisland_strand","readisland_readcount","readisland_pvalue","readisland_genomic_context","annotation","CRS_region"
"70","I0000002","chr10","101580101","101580406","-","6","0.0820056","MRNA_Intron,CDS","CDS|ENSG00000166169|POLL,mrna_intron|ENSG00000166169|POLL","."
"70","I0000004","chr10","101588338","101588532","+","7","0.0644905","MRNA_Intron,CDS","CDS|ENSG00000166171|DPCD,mrna_intron|ENSG00000166171|DPCD","C0007970"
"70","I0000004","chr10","101588338","101588532","+","7","0.0644905","MRNA_Intron,CDS","CDS|ENSG00000166171|DPCD,mrna_intron|ENSG00000166171|DPCD","C0007980"
"70","I0000007","chr10","102107901","102108320","-","40","0.00609668","UTR3,CDS","CDS|ENSG00000198728|LDB1,UTR3|ENSG00000198728|LDB1","C0009201"
"70","I0000008","chr10","102412623","102412947","-","8","0.053293","MRNA_Intron","mrna_intron|ENSG00000059915|PSD","C0009820"
"70","I0000009","chr10","102644979","102645320","+","26","0.0107785","MRNA_Intron,CDS","CDS|ENSG00000171206|TRIM8,mrna_intron|ENSG00000171206|TRIM8","C0010451"
"70","I0000011","chr10","11223562","11223823","+","7","0.0644905","MRNA_Intron","mrna_intron|ENSG00000048740|CELF2","."
"70","I0000022","chr10","37950414","37950594","-","6","0.0820056","UTR3","UTR3|ENSG00000175395|ZNF25","C0108761"
"70","I0000043","chr1","10378568","10378959","+","8","0.053293","UTR3","UTR3|ENSG00000054523|KIF1B","C0211720"
"70","I0000044","chr1","10379032","10379305","+","18","0.0174609","UTR3","UTR3|ENSG00000054523|KIF1B","C0211720"
"70","I0000046","chr1","1046587","1046815","+","9","0.04511","MRNA_Intron,CDS","CDS|ENSG00000188157|AGRN,mrna_intron|ENSG00000188157|AGRN","C2545641"
"70","I0000048","chr1","109213971","109214263","+","22","0.0133424","UTR5,MRNA_Intron,CDS","CDS|ENSG00000031698|SARS,mrna_intron|ENSG00000031698|SARS,UTR5|ENSG00000031698|SARS","C0225231"
"70","I0000057","chr1","109629156","109629493","+","6","0.0820056","MRNA_Intron,CDS","CDS|ENSG00000116337|AMPD2,mrna_intron|ENSG00000116337|AMPD2","C0227660"
"70","I0000058","chr1","110043650","110043987","+","16","0.0205341","UTR3,MRNA_Intron,CDS","CDS|ENSG00000143093|STRIP1,mrna_intron|ENSG00000143093|STRIP1,UTR3|ENSG00000143093|STRIP1","C0237100"
"70","I0000059","chr1","110054190","110054588","+","9","0.04511","UTR3","UTR3|ENSG00000143093|STRIP1","C0237211"
"70","I0000059","chr1","110054190","110054588","+","9","0.04511","UTR3","UTR3|ENSG00000143093|STRIP1","C0237240"
"70","I0000066","chr1","11058585","11058892","-","9","0.04511","UTR3,MRNA_Intron,CDS","CDS|ENSG00000116649|SRM,mrna_intron|ENSG00000116649|SRM,UTR3|ENSG00000116649|SRM","C0237751"
"70","I0000070","chr11","113205557","113205797","+","16","0.0205341","MRNA_Intron,CDS","CDS|ENSG00000149294|NCAM1,mrna_intron|ENSG00000149294|NCAM1","C0262190"
"70","I0000073","chr11","113271777","113272008","+","16","0.0205341","MRNA_Intron,CDS","CDS|ENSG00000149294|NCAM1,mrna_intron|ENSG00000149294|NCAM1","C0262561"
"70","I0000074","chr11","113275622","113275936","+","17","0.0188263","UTR3","UTR3|ENSG00000149294|NCAM1","C0262650"
"70","I0000075","chr11","113278013","113278378","+","7","0.0644905","UTR3","UTR3|ENSG00000149294|NCAM1","C0262670"
"70","I0000086","chr11","118472063","118472412","+","11","0.0336512","CDS","CDS|ENSG00000118058|KMT2A","C0287921"
"70","I0000088","chr11","118631263","118631587","+","24","0.011887","UTR5,MRNA_Intron,CDS","CDS|ENSG00000019144|PHLDB1,mrna_intron|ENSG00000019144|PHLDB1,UTR5|ENSG00000019144|PHLDB1","C0288760"
"70","I0000089","chr11","118645531","118645968","+","46","0.00516393","UTR3,MRNA_Intron,CDS","CDS|ENSG00000019144|PHLDB1,mrna_intron|ENSG00000019144|PHLDB1,UTR3|ENSG00000019144|PHLDB1","C0288950"
"70","I0000090","chr11","118650471","118650664","+","9","0.04511","UTR3,MRNA_Intron,CDS","CDS|ENSG00000019144|PHLDB1,mrna_intron|ENSG00000019144|PHLDB1,UTR3|ENSG00000019144|PHLDB1","C0288970"
"70","I0000091","chr11","118749342","118749691","-","13","0.026838","UTR3","UTR3|ENSG00000110367|DDX6","C0289281"
"70","I0000091","chr11","118749342","118749691","-","13","0.026838","UTR3","UTR3|ENSG00000110367|DDX6","C0289290"
"70","I0000096","chr11","118898527","118898952","-","13","0.026838","CDS","CDS|ENSG00000186174|BCL9L","C0289930"
"70","I0000097","chr11","118901037","118901397","-","12","0.0298841","CDS","CDS|ENSG00000186174|BCL9L","C0290000"
"70","I0000098","chr11","118908054","118908545","-","18","0.0174609","MRNA_Intron,CDS","CDS|ENSG00000186174|BCL9L,mrna_intron|ENSG00000186174|BCL9L","C0000677"
"70","I0000098","chr11","118908054","118908545","-","18","0.0174609","MRNA_Intron,CDS","CDS|ENSG00000186174|BCL9L,mrna_intron|ENSG00000186174|BCL9L","C0290110"
"70","I0000101","chr11","119131532","119131792","+","9","0.04511","MRNA_Intron,CDS","CDS|ENSG00000172273|HINFP,mrna_intron|ENSG00000172273|HINFP","C0291461"
"70","I0000106","chr11","119422430","119422898","-","7","0.0644905","UTR5,MRNA_Intron","mrna_intron|ENSG00000154096|THY1,UTR5|ENSG00000154096|THY1","C0293401"
"70","I0000107","chr11","119422974","119423171","-","7","0.0644905","UTR5,MRNA_Intron","mrna_intron|ENSG00000154096|THY1,UTR5|ENSG00000154096|THY1","C0293410"
"70","I0000108","chr11","119661415","119661612","-","6","0.0820056","UTR3","UTR3|ENSG00000110400|NECTIN1","C0294590"
"70","I0000111","chr11","120473048","120473239","+","6","0.0820056","MRNA_Intron,CDS","CDS|ENSG00000196914|ARHGEF12,mrna_intron|ENSG00000196914|ARHGEF12","."
"70","I0000117","chr11","122099168","122099317","-","7","0.0644905","NCRNA_Intron","noncoding_intron|ENSG00000255248|MIR100HG","C0307450"
"70","I0000119","chr11","123631862","123632158","-","12","0.0298841","UTR3","UTR3|ENSG00000166257|SCN3B","C0313751"
"70","I0000124","chr11","125431186","125431423","+","7","0.0644905","UTR3,CDS","CDS|ENSG00000165495|PKNOX2,UTR3|ENSG00000165495|PKNOX2","C0321571"
"70","I0000124","chr11","125431186","125431423","+","7","0.0644905","UTR3,CDS","CDS|ENSG00000165495|PKNOX2,UTR3|ENSG00000165495|PKNOX2","C0321580"
"70","I0000126","chr11","125460352","125460668","-","42","0.00578576","MRNA_Intron,CDS","CDS|ENSG00000149557|FEZ1,mrna_intron|ENSG00000149557|FEZ1","C0321691"
"70","I0000128","chr11","126414246","126414593","+","9","0.04511","UTR3","UTR3|ENSG00000110080|ST3GAL4","C0324671"
"70","I0000128","chr11","126414246","126414593","+","9","0.04511","UTR3","UTR3|ENSG00000110080|ST3GAL4","C0324680"
"70","I0000132","chr11","127000311","127000858","-","20","0.015262","UTR5,MRNA_Intron,CDS","CDS|ENSG00000149571|KIRREL3,mrna_intron|ENSG00000149571|KIRREL3,UTR5|ENSG00000149571|KIRREL3","C0327960"
"70","I0000135","chr11","1276875","1277165","-","9","0.04511","UTR3,CDS","CDS|ENSG00000078902|TOLLIP,UTR3|ENSG00000078902|TOLLIP","C0323450"
"70","I0000150","chr11","134378741","134380073","-","76","0.00284782","UTR3","UTR3|ENSG00000109956|B3GAT1","C0356611"
"70","I0000152","chr11","1390216","1390505","+","11","0.0336512","UTR5,MRNA_Intron,CDS","CDS|ENSG00000174672|BRSK2,mrna_intron|ENSG00000174672|BRSK2,UTR5|ENSG00000174672|BRSK2","C0359280"
"70","I0000158","chr1","11537042","11537379","+","20","0.015262","UTR3","UTR3|ENSG00000204624|DISP3","C0369180"
"70","I0000158","chr1","11537042","11537379","+","20","0.015262","UTR3","UTR3|ENSG00000204624|DISP3","C0369191"
"70","I0000162","chr1","11654882","11655082","+","8","0.053293","UTR5,MRNA_Intron","mrna_intron|ENSG00000132879|FBXO44,UTR5|ENSG00000132879|FBXO44","."
"70","I0000164","chr1","11661824","11662374","+","14","0.0243912","UTR3,MRNA_Intron","mrna_intron|ENSG00000132879|FBXO44,UTR3|ENSG00000132879|FBXO44","C0379291"
"70","I0000165","chr1","116666075","116666632","-","18","0.0174609","UTR5,MRNA_Intron,CDS","CDS|ENSG00000143061|IGSF3,mrna_intron|ENSG00000143061|IGSF3,UTR5|ENSG00000143061|IGSF3","C0383921"
"70","I0000168","chr1","11791148","11791325","-","10","0.0386394","MRNA_Intron,CDS","CDS|ENSG00000177000|MTHFR,mrna_intron|ENSG00000177000|MTHFR","C0390231"
"70","I0000172","chr1","11908164","11908377","+","928","0.000333447","PutativeNCRNA,SmallNCRNA","snRNA|ENSG00000199347|RNU5E-1;U5,putativencrna|LongAUGORFlinc|3P|XLOC_000158|TCONS|00000977:0.22469|146AA|136AA|","C0397610"
"70","I0000174","chr1","119622949","119623210","-","7","0.0644905","CDS","CDS|ENSG00000143067|ZNF697","C0406070"
"70","I0000174","chr1","119622949","119623210","-","7","0.0644905","CDS","CDS|ENSG00000143067|ZNF697","C0406080"
"70","I0000176","chr11","19933620","19934050","+","21","0.014176","CDS","CDS|ENSG00000166833|NAV2","C0405551"
"70","I0000176","chr11","19933620","19934050","+","21","0.014176","CDS","CDS|ENSG00000166833|NAV2","C0405560"
"70","I0000177","chr11","19934065","19934359","+","6","0.0820056","MRNA_Intron,CDS","CDS|ENSG00000166833|NAV2,mrna_intron|ENSG00000166833|NAV2","C0405560"
"70","I0000178","chr11","1996574","1997033","-","12","0.0298841","PutativeNCRNA","processed_transcript|ENSG00000130600|H19,processed_transcript|ENSG00000130600|H19;mir-675","C0404050"
"70","I0000178","chr11","1996574","1997033","-","12","0.0298841","PutativeNCRNA","processed_transcript|ENSG00000130600|H19,processed_transcript|ENSG00000130600|H19;mir-675","C0404051"
"70","I0000180","chr11","2129847","2130043","-","10","0.0386394","UTR3","UTR3|ENSG00000167244|IGF2","C0412920"
"70","I0000181","chr11","214249","214514","+","7","0.0644905","UTR3,CDS","CDS|ENSG00000177963|RIC8A,UTR3|ENSG00000177963|RIC8A","C0409440"
"70","I0000182","chr11","214608","215179","+","19","0.0162353","UTR3","UTR3|ENSG00000177963|RIC8A","C0004379"
"70","I0000182","chr11","214608","215179","+","19","0.0162353","UTR3","UTR3|ENSG00000177963|RIC8A","C0409630"
"70","I0000182","chr11","214608","215179","+","19","0.0162353","UTR3","UTR3|ENSG00000177963|RIC8A","C0409770"
"70","I0000187","chr11","2963664","2963886","-","317","0.000748004","MRNA_Intron,SmallNCRNA","mrna_intron|ENSG00000205531|NAP1L4,snoRNA|ENSG00000207008|SNORA54","C0433541"
"70","I0000194","chr11","34079629","34079858","+","10","0.0386394","MRNA_Intron,CDS","CDS|ENSG00000135387|CAPRIN1,mrna_intron|ENSG00000135387|CAPRIN1","C0447730"
"70","I0000195","chr11","34108232","34108478","+","6","0.0820056","MRNA_Intron,CDS","CDS|ENSG00000135372|NAT10,mrna_intron|ENSG00000135372|NAT10","."
"70","I0000196","chr11","35259496","35259740","-","6","0.0820056","UTR3","UTR3|ENSG00000110436|SLC1A2","C0451931"
"70","I0000198","chr11","35618905","35619268","+","9","0.04511","CDS","CDS|ENSG00000179431|FJX1","C0453280"
"70","I0000198","chr11","35618905","35619268","+","9","0.04511","CDS","CDS|ENSG00000179431|FJX1","C0453290"
"70","I0000199","chr11","35663149","35663617","+","24","0.011887","CDS","CDS|ENSG00000166326|TRIM44","C0453460"
"70","I0000201","chr11","376930","377452","+","19","0.0162353","MRNA_Intron,CDS","CDS|ENSG00000182272|B4GALNT4,mrna_intron|ENSG00000182272|B4GALNT4","."
"70","I0000203","chr11","379890","380129","+","6","0.0820056","MRNA_Intron,CDS","CDS|ENSG00000182272|B4GALNT4,mrna_intron|ENSG00000182272|B4GALNT4","C0458151"
"70","I0000205","chr11","4070126","4070316","+","6","0.0820056","MRNA_Intron,CDS","CDS|ENSG00000167323|STIM1,mrna_intron|ENSG00000167323|STIM1","C0464880"
"70","I0000206","chr11","4083263","4083428","+","8","0.053293","CDS","CDS|ENSG00000167323|STIM1","C0465180"
"70","I0000209","chr11","45244013","45244342","-","9","0.04511","UTR3,CDS","CDS|ENSG00000019505|SYT13,UTR3|ENSG00000019505|SYT13","C0486511"
"70","I0000227","chr11","47308857","47309160","+","6","0.0820056","MRNA_Intron,CDS","CDS|ENSG00000110514|MADD,mrna_intron|ENSG00000110514|MADD","C0500211"
"70","I0000231","chr11","47589799","47590110","-","9","0.04511","UTR3,CDS","CDS|ENSG00000172247|C1QTNF4,UTR3|ENSG00000172247|C1QTNF4","C0502320"
"70","I0000231","chr11","47589799","47590110","-","9","0.04511","UTR3,CDS","CDS|ENSG00000172247|C1QTNF4,UTR3|ENSG00000172247|C1QTNF4","C0502330"
"70","I0000234","chr1","149903770","149904131","-","16","0.0205341","UTR3","UTR3|ENSG00000159164|SV2A","C0504860"
"70","I0000234","chr1","149903770","149904131","-","16","0.0205341","UTR3","UTR3|ENSG00000159164|SV2A","C0504870"
"70","I0000235","chr1","149913205","149914016","-","94","0.00229358","UTR5,MRNA_Intron,CDS","CDS|ENSG00000159164|SV2A,mrna_intron|ENSG00000159164|SV2A,UTR5|ENSG00000159164|SV2A","C0504951"
"70","I0000235","chr1","149913205","149914016","-","94","0.00229358","UTR5,MRNA_Intron,CDS","CDS|ENSG00000159164|SV2A,mrna_intron|ENSG00000159164|SV2A,UTR5|ENSG00000159164|SV2A","C0504940"
"70","I0000237","chr1","150308072","150308230","+","6","0.0820056","UTR3,CDS","CDS|ENSG00000266472|MRPS21,UTR3|ENSG00000266472|MRPS21","C0506861"
"70","I0000241","chr1","151060184","151060701","+","29","0.00934554","UTR5,MRNA_Intron","mrna_intron|ENSG00000213190|MLLT11,UTR5|ENSG00000213190|MLLT11","C0509890"
"70","I0000241","chr1","151060184","151060701","+","29","0.00934554","UTR5,MRNA_Intron","mrna_intron|ENSG00000213190|MLLT11,UTR5|ENSG00000213190|MLLT11","C0509901"
"70","I0000241","chr1","151060184","151060701","+","29","0.00934554","UTR5,MRNA_Intron","mrna_intron|ENSG00000213190|MLLT11,UTR5|ENSG00000213190|MLLT11","C0000219"
"70","I0000245","chr1","151184094","151184493","-","39","0.00630847","MRNA_Intron,CDS","CDS|ENSG00000163159|VPS72,mrna_intron|ENSG00000163159|VPS72","C0510660"
"70","I0000247","chr1","151290888","151291132","+","7","0.0644905","UTR3,CDS","CDS|ENSG00000143373|ZNF687,UTR3|ENSG00000143373|ZNF687","C0511280"
"70","I0000247","chr1","151290888","151291132","+","7","0.0644905","UTR3,CDS","CDS|ENSG00000143373|ZNF687,UTR3|ENSG00000143373|ZNF687","C0511291"
"70","I0000248","chr1","151315430","151315915","-","13","0.026838","UTR5,MRNA_Intron,CDS","CDS|ENSG00000143393|PI4KB,mrna_intron|ENSG00000143393|PI4KB,UTR5|ENSG00000143393|PI4KB","C0511630"
"70","I0000249","chr1","151315948","151316370","-","38","0.00650223","CDS","CDS|ENSG00000143393|PI4KB","."
"70","I0000252","chr1","151698080","151698595","+","7","0.0644905","UTR3","UTR3|ENSG00000143376|SNX27","C0513651"
"70","I0000252","chr1","151698080","151698595","+","7","0.0644905","UTR3","UTR3|ENSG00000143376|SNX27","C0513660"
"70","I0000255","chr1","151709099","151709786","-","34","0.0075251","MRNA_Intron,CDS","CDS|ENSG00000159409|CELF3,mrna_intron|ENSG00000159409|CELF3","C0513790"
"70","I0000260","chr1","153762781","153763005","+","9","0.04511","UTR3,MRNA_Intron,CDS","CDS|ENSG00000143624|INTS3,mrna_intron|ENSG00000143624|INTS3,UTR3|ENSG00000143624|INTS3","C0521300"
"70","I0000264","chr1","154235198","154235417","+","7","0.0644905","MRNA_Intron,CDS","CDS|ENSG00000143569|UBAP2L,mrna_intron|ENSG00000143569|UBAP2L","C0523521"
"70","I0000266","chr1","154259728","154259946","+","201","0.00115355","MRNA_Intron,SmallNCRNA","mrna_intron|ENSG00000143569|UBAP2L,snoRNA|ENSG00000201129|SNORA58","C0523630"
"70","I0000267","chr1","154275209","154275547","+","6","0.0820056","UTR3,MRNA_Intron,CDS","CDS|ENSG00000143575|HAX1,mrna_intron|ENSG00000143575|HAX1,UTR3|ENSG00000143575|HAX1","C0523730"
"70","I0000268","chr1","15428608","15428776","+","9","0.04511","UTR3,CDS","CDS|ENSG00000142634|EFHD2,UTR3|ENSG00000142634|EFHD2","C0545331"
"70","I0000271","chr1","154590085","154590409","-","9","0.04511","MRNA_Intron,CDS","CDS|ENSG00000160710|ADAR,mrna_intron|ENSG00000160710|ADAR","C0525270"
"70","I0000273","chr1","154945910","154946303","-","10","0.0386394","CDS","CDS|ENSG00000163346|PBXIP1","C0527280"
"70","I0000273","chr1","154945910","154946303","-","10","0.0386394","CDS","CDS|ENSG00000163346|PBXIP1","C0527290"
"70","I0000274","chr1","154958378","154958663","-","11","0.0336512","UTR3","UTR3|ENSG00000163348|PYGO2","C0527411"
"70","I0000275","chr1","154958821","154959050","-","8","0.053293","CDS","CDS|ENSG00000163348|PYGO2","C0527420"
"70","I0000276","chr1","154989168","154989419","+","7","0.0644905","MRNA_Intron","mrna_intron|ENSG00000160688|FLAD1","C0527640"
"70","I0000280","chr1","155175355","155176259","+","20","0.015262","UTR5,MRNA_Intron,CDS","CDS|ENSG00000163462|TRIM46,mrna_intron|ENSG00000163462|TRIM46,UTR5|ENSG00000163462|TRIM46","C0529441"
"70","I0000280","chr1","155175355","155176259","+","20","0.015262","UTR5,MRNA_Intron,CDS","CDS|ENSG00000163462|TRIM46,mrna_intron|ENSG00000163462|TRIM46,UTR5|ENSG00000163462|TRIM46","C0529451"
"70","I0000281","chr1","155176968","155177185","+","7","0.0644905","MRNA_Intron,CDS","CDS|ENSG00000163462|TRIM46,mrna_intron|ENSG00000163462|TRIM46","C0529460"
"70","I0000282","chr1","155177709","155178401","+","33","0.00784052","MRNA_Intron,CDS","CDS|ENSG00000163462|TRIM46,mrna_intron|ENSG00000163462|TRIM46","C0529480"
"70","I0000288","chr1","155320919","155321241","+","15","0.0223365","UTR5,MRNA_Intron","mrna_intron|ENSG00000160753|RUSC1,UTR5|ENSG00000160753|RUSC1","C0530661"
"70","I0000289","chr1","155321721","155322180","+","9","0.04511","UTR5,CDS","CDS|ENSG00000160753|RUSC1,UTR5|ENSG00000160753|RUSC1","C0530670"
"70","I0000289","chr1","155321721","155322180","+","9","0.04511","UTR5,CDS","CDS|ENSG00000160753|RUSC1,UTR5|ENSG00000160753|RUSC1","C0530691"
"70","I0000290","chr1","155330833","155331146","+","8","0.053293","UTR3","UTR3|ENSG00000160753|RUSC1","C0530820"
"70","I0000291","chr1","155354466","155354632","-","7","0.0644905","MRNA_Intron,CDS","CDS|ENSG00000116539|ASH1L,mrna_intron|ENSG00000116539|ASH1L","."
"70","I0000292","chr1","155868495","155868916","+","13","0.026838","MRNA_Intron,CDS","CDS|ENSG00000132718|SYT11,mrna_intron|ENSG00000132718|SYT11","C0531810"
"70","I0000293","chr1","155925853","155926079","-","1537","0.00019376","MRNA_Intron","mrna_intron|ENSG00000132680|KIAA0907","C0532101"
"70","I0000299","chr1","156075049","156075533","-","25","0.0112922","UTR3","UTR3|ENSG00000254726|MEX3A","C0533110"
"70","I0000301","chr1","156137654","156137851","+","6","0.0820056","UTR3,MRNA_Intron,CDS","CDS|ENSG00000160789|LMNA,mrna_intron|ENSG00000160789|LMNA,UTR3|ENSG00000160789|LMNA","C0533630"
"70","I0000301","chr1","156137654","156137851","+","6","0.0820056","UTR3,MRNA_Intron,CDS","CDS|ENSG00000160789|LMNA,mrna_intron|ENSG00000160789|LMNA,UTR3|ENSG00000160789|LMNA","C0533640"
"70","I0000305","chr1","156420129","156420355","-","7","0.0644905","MRNA_Intron,CDS,SmallNCRNA","CDS|ENSG00000125462|C1orf61,mrna_intron|ENSG00000125462|C1orf61,miRNA|ENSG00000207933|MIR9-1;mir-9-1","C0535270"
"70","I0000306","chr1","156421445","156421756","-","11","0.0336512","MRNA_Intron","mrna_intron|ENSG00000125462|C1orf61","."
"70","I0000311","chr1","156647569","156647901","+","15","0.0223365","UTR3,MRNA_Intron,CDS","CDS|ENSG00000132692|BCAN,mrna_intron|ENSG00000132692|BCAN,UTR3|ENSG00000132692|BCAN","C0537151"
"70","I0000312","chr1","156670258","156671742","-","38","0.00650223","CDS","CDS|ENSG00000132688|NES","C0537380"
"70","I0000312","chr1","156670258","156671742","-","38","0.00650223","CDS","CDS|ENSG00000132688|NES","C0537390"
"70","I0000312","chr1","156670258","156671742","-","38","0.00650223","CDS","CDS|ENSG00000132688|NES","C0537401"
"70","I0000313","chr1","156672413","156672774","-","10","0.0386394","CDS","CDS|ENSG00000132688|NES","C0537440"
"70","I0000313","chr1","156672413","156672774","-","10","0.0386394","CDS","CDS|ENSG00000132688|NES","C0537450"
"70","I0000321","chr1","15727515","15727972","+","12","0.0298841","MRNA_Intron,CDS","CDS|ENSG00000116786|PLEKHM2,mrna_intron|ENSG00000116786|PLEKHM2","C0562681"
"70","I0000322","chr11","57460460","57460655","+","6","0.0820056","UTR5","UTR5|ENSG00000186907|RTN4RL2","C0549620"
"70","I0000322","chr11","57460460","57460655","+","6","0.0820056","UTR5","UTR5|ENSG00000186907|RTN4RL2","C0549630"
"70","I0000327","chr11","57741629","57741823","+","10","0.0386394","MRNA_Intron,CDS","CDS|ENSG00000211450|C11orf31,mrna_intron|ENSG00000211450|C11orf31","C0551530"
"70","I0000327","chr11","57741629","57741823","+","10","0.0386394","MRNA_Intron,CDS","CDS|ENSG00000211450|C11orf31,mrna_intron|ENSG00000211450|C11orf31","C0551541"
"70","I0000331","chr11","57816879","57817251","+","16","0.0205341","UTR3","UTR3|ENSG00000198561|CTNND1","C0000582"
"70","I0000331","chr11","57816879","57817251","+","16","0.0205341","UTR3","UTR3|ENSG00000198561|CTNND1","C0552060"
"70","I0000334","chr1","159201167","159202807","+","211","0.00110849","UTR3","UTR3|ENSG00000162706|CADM3","C0552550"
"70","I0000334","chr1","159201167","159202807","+","211","0.00110849","UTR3","UTR3|ENSG00000162706|CADM3","C0552551"
"70","I0000334","chr1","159201167","159202807","+","211","0.00110849","UTR3","UTR3|ENSG00000162706|CADM3","C0552560"
"70","I0000336","chr11","598388","598643","+","17","0.0188263","MRNA_Intron,CDS","CDS|ENSG00000070047|PHRF1,mrna_intron|ENSG00000070047|PHRF1","C0560861"
"70","I0000339","chr1","160091712","160091903","-","11","0.0336512","UTR3,MRNA_Intron,CDS","CDS|ENSG00000162729|IGSF8,mrna_intron|ENSG00000162729|IGSF8,UTR3|ENSG00000162729|IGSF8","C0557671"
"70","I0000339","chr1","160091712","160091903","-","11","0.0336512","UTR3,MRNA_Intron,CDS","CDS|ENSG00000162729|IGSF8,mrna_intron|ENSG00000162729|IGSF8,UTR3|ENSG00000162729|IGSF8","C0557680"
"70","I0000341","chr1","160092248","160092695","-","11","0.0336512","MRNA_Intron,CDS","CDS|ENSG00000162729|IGSF8,mrna_intron|ENSG00000162729|IGSF8","C0557700"
"70","I0000342","chr1","160142885","160143355","+","15","0.0223365","UTR3","UTR3|ENSG00000018625|ATP1A2","C0558121"
"70","I0000342","chr1","160142885","160143355","+","15","0.0223365","UTR3","UTR3|ENSG00000018625|ATP1A2","C0558141"
"70","I0000343","chr1","160213421","160213713","+","28","0.00982769","UTR3,MRNA_Intron,CDS","CDS|ENSG00000162734|PEA15,mrna_intron|ENSG00000162734|PEA15,UTR3|ENSG00000162734|PEA15","C0558570"
"70","I0000343","chr1","160213421","160213713","+","28","0.00982769","UTR3,MRNA_Intron,CDS","CDS|ENSG00000162734|PEA15,mrna_intron|ENSG00000162734|PEA15,UTR3|ENSG00000162734|PEA15","C0558581"
"70","I0000343","chr1","160213421","160213713","+","28","0.00982769","UTR3,MRNA_Intron,CDS","CDS|ENSG00000162734|PEA15,mrna_intron|ENSG00000162734|PEA15,UTR3|ENSG00000162734|PEA15","C0558591"
"70","I0000344","chr1","160213722","160215453","+","204","0.00114454","UTR3","UTR3|ENSG00000162734|PEA15","C0000247"
"70","I0000344","chr1","160213722","160215453","+","204","0.00114454","UTR3","UTR3|ENSG00000162734|PEA15","C0004119"
"70","I0000344","chr1","160213722","160215453","+","204","0.00114454","UTR3","UTR3|ENSG00000162734|PEA15","C0558591"
"70","I0000344","chr1","160213722","160215453","+","204","0.00114454","UTR3","UTR3|ENSG00000162734|PEA15","C0558610"
"70","I0000348","chr1","160427205","160427418","+","9","0.04511","UTR3","UTR3|ENSG00000162738|VANGL2","C0559930"
"70","I0000349","chr11","608483","609124","+","19","0.0162353","CDS","CDS|ENSG00000070047|PHRF1","C0565761"
"70","I0000349","chr11","608483","609124","+","19","0.0162353","CDS","CDS|ENSG00000070047|PHRF1","C0565890"
"70","I0000349","chr11","608483","609124","+","19","0.0162353","CDS","CDS|ENSG00000070047|PHRF1","C0565960"
"70","I0000350","chr11","60926850","60927175","+","15","0.0223365","MRNA_Intron","mrna_intron|ENSG00000006118|TMEM132A","C0569120"
"70","I0000351","chr11","60932025","60932393","+","10","0.0386394","MRNA_Intron,CDS","CDS|ENSG00000006118|TMEM132A,mrna_intron|ENSG00000006118|TMEM132A","C0569200"
"70","I0000353","chr1","161119139","161119663","+","10","0.0386394","UTR5,MRNA_Intron,CDS","CDS|ENSG00000158793|NIT1,mrna_intron|ENSG00000158793|NIT1,UTR5|ENSG00000158793|NIT1","C0563670"
"70","I0000353","chr1","161119139","161119663","+","10","0.0386394","UTR5,MRNA_Intron,CDS","CDS|ENSG00000158793|NIT1,mrna_intron|ENSG00000158793|NIT1,UTR5|ENSG00000158793|NIT1","C0563690"
"70","I0000360","chr11","61345906","61346086","+","7","0.0644905","MRNA_Intron,CDS","CDS|ENSG00000149476|TKFC,mrna_intron|ENSG00000149476|TKFC","C0572311"
"70","I0000360","chr11","61345906","61346086","+","7","0.0644905","MRNA_Intron,CDS","CDS|ENSG00000149476|TKFC,mrna_intron|ENSG00000149476|TKFC","C0572321"
"70","I0000361","chr11","61402887","61403296","-","10","0.0386394","UTR3","UTR3|ENSG00000149532|CPSF7","C0572690"
"70","I0000363","chr11","61516049","61516294","-","6","0.0820056","UTR3","UTR3|ENSG00000011347|SYT7","C0573561"
"70","I0000364","chr11","61517823","61518167","-","14","0.0243912","UTR3","UTR3|ENSG00000011347|SYT7","C0573600"
"70","I0000368","chr11","62593499","62593896","-","7","0.0644905","UTR3,CDS","CDS|ENSG00000149480|MTA2,UTR3|ENSG00000149480|MTA2","C0581740"
"70","I0000368","chr11","62593499","62593896","-","7","0.0644905","UTR3,CDS","CDS|ENSG00000149480|MTA2,UTR3|ENSG00000149480|MTA2","C0581750"
"70","I0000369","chr11","62600492","62600651","-","6","0.0820056","UTR5,MRNA_Intron,CDS","CDS|ENSG00000149480|MTA2,mrna_intron|ENSG00000149480|MTA2,UTR5|ENSG00000149480|MTA2","C0581830"
"70","I0000370","chr11","62601091","62601493","-","8","0.053293","UTR5,MRNA_Intron,CDS","CDS|ENSG00000149480|MTA2,mrna_intron|ENSG00000149480|MTA2,UTR5|ENSG00000149480|MTA2","C0581851"
"70","I0000370","chr11","62601091","62601493","-","8","0.053293","UTR5,MRNA_Intron,CDS","CDS|ENSG00000149480|MTA2,mrna_intron|ENSG00000149480|MTA2,UTR5|ENSG00000149480|MTA2","C0581861"
"70","I0000371","chr11","62665427","62665678","+","188","0.00122564","UTR5,MRNA_Intron,SmallNCRNA","mrna_intron|ENSG00000214756|METTL12,UTR5|ENSG00000214756|METTL12,snoRNA|ENSG00000206597|SNORA57","C0582590"
"70","I0000372","chr11","62692546","62692792","-","6","0.0820056","UTR3,MRNA_Intron,CDS","CDS|ENSG00000168000|BSCL2,mrna_intron|ENSG00000168000|BSCL2,UTR3|ENSG00000234857|HNRNPUL2-BSCL2","C0582781"
"70","I0000373","chr11","62705162","62705562","-","9","0.04511","UTR3,UTR5,MRNA_Intron,CDS","CDS|ENSG00000168000|BSCL2,mrna_intron|ENSG00000168000|BSCL2,UTR3|ENSG00000168000|BSCL2,UTR3|ENSG00000234857|HNRNPUL2-BSCL2,UTR5|ENSG00000168000|BSCL2","C0582850"
"70","I0000374","chr11","62707750","62708042","+","10","0.0386394","UTR5,MRNA_Intron","mrna_intron|ENSG00000162188|GNG3,UTR5|ENSG00000162188|GNG3","C0582890"
"70","I0000374","chr11","62707750","62708042","+","10","0.0386394","UTR5,MRNA_Intron","mrna_intron|ENSG00000162188|GNG3,UTR5|ENSG00000162188|GNG3","C0582901"
"70","I0000379","chr11","62835536","62835838","-","12","0.0298841","UTR3,MRNA_Intron,CDS","CDS|ENSG00000133316|WDR74,mrna_intron|ENSG00000133316|WDR74,UTR3|ENSG00000133316|WDR74","C0583950"
"70","I0000380","chr11","62880943","62881294","+","38","0.00650223","UTR5,CDS","CDS|ENSG00000168003|SLC3A2,UTR5|ENSG00000168003|SLC3A2","C0584100"
"70","I0000383","chr11","63758411","63759109","+","57","0.00398335","UTR3","UTR3|ENSG00000133318|RTN3","C0589360"
"70","I0000385","chr11","63768381","63768576","-","12","0.0298841","MRNA_Intron,CDS","CDS|ENSG00000188070|C11orf95,mrna_intron|ENSG00000188070|C11orf95","C0589540"
"70","I0000385","chr11","63768381","63768576","-","12","0.0298841","MRNA_Intron,CDS","CDS|ENSG00000188070|C11orf95,mrna_intron|ENSG00000188070|C11orf95","C0589550"
"70","I0000386","chr11","63813698","63813925","+","15","0.0223365","MRNA_Intron,CDS","CDS|ENSG00000168005|C11orf84,mrna_intron|ENSG00000168005|C11orf84","C0589761"
"70","I0000387","chr11","6395060","6395521","-","59","0.00382563","UTR3,CDS","CDS|ENSG00000166313|APBB1,UTR3|ENSG00000166313|APBB1","C0594391"
"70","I0000387","chr11","6395060","6395521","-","59","0.00382563","UTR3,CDS","CDS|ENSG00000166313|APBB1,UTR3|ENSG00000166313|APBB1","C0594421"
"70","I0000389","chr11","6395992","6396172","-","6","0.0820056","MRNA_Intron,CDS","CDS|ENSG00000166313|APBB1,mrna_intron|ENSG00000166313|APBB1","C0594531"
"70","I0000390","chr11","63997901","63998202","+","8","0.053293","UTR3","UTR3|ENSG00000167770|OTUB1","C0591890"
"70","I0000390","chr11","63997901","63998202","+","8","0.053293","UTR3","UTR3|ENSG00000167770|OTUB1","C0591910"
"70","I0000394","chr11","6410532","6411334","-","103","0.00207729","MRNA_Intron,CDS","CDS|ENSG00000166313|APBB1,mrna_intron|ENSG00000166313|APBB1","C0596381"
"70","I0000394","chr11","6410532","6411334","-","103","0.00207729","MRNA_Intron,CDS","CDS|ENSG00000166313|APBB1,mrna_intron|ENSG00000166313|APBB1","C0596420"
"70","I0000394","chr11","6410532","6411334","-","103","0.00207729","MRNA_Intron,CDS","CDS|ENSG00000166313|APBB1,mrna_intron|ENSG00000166313|APBB1","C0596481"
"70","I0000394","chr11","6410532","6411334","-","103","0.00207729","MRNA_Intron,CDS","CDS|ENSG00000166313|APBB1,mrna_intron|ENSG00000166313|APBB1","C0596520"
"70","I0000398","chr11","64235506","64235884","+","6","0.0820056","MRNA_Intron,CDS","CDS|ENSG00000173511|VEGFB,mrna_intron|ENSG00000173511|VEGFB","C0594811"
"70","I0000400","chr11","64246786","64247231","-","24","0.011887","UTR5,LongNCRNA","UTR5|ENSG00000173457|PPP1R14B,lincRNA|ENSG00000257086|RP11-783K16.13","C0594991"
"70","I0000400","chr11","64246786","64247231","-","24","0.011887","UTR5,LongNCRNA","UTR5|ENSG00000173457|PPP1R14B,lincRNA|ENSG00000257086|RP11-783K16.13","C0595000"
"70","I0000401","chr11","64284039","64284317","-","9","0.04511","MRNA_Intron,CDS","CDS|ENSG00000002330|BAD,mrna_intron|ENSG00000002330|BAD","C0595450"
"70","I0000402","chr11","64315735","64316103","+","6","0.0820056","UTR3,CDS","CDS|ENSG00000173153|ESRRA,UTR3|ENSG00000173153|ESRRA","C0595900"
"70","I0000406","chr11","64624061","64624322","-","6","0.0820056","MRNA_Intron","mrna_intron|ENSG00000110076|NRXN2","C0597951"
"70","I0000407","chr11","64635142","64635443","-","11","0.0336512","MRNA_Intron,CDS","CDS|ENSG00000110076|NRXN2,mrna_intron|ENSG00000110076|NRXN2","C0598061"
"70","I0000411","chr11","64651478","64651637","-","13","0.026838","MRNA_Intron,CDS","CDS|ENSG00000110076|NRXN2,mrna_intron|ENSG00000110076|NRXN2","C0598291"
"70","I0000415","chr11","64765278","64765500","-","17","0.0188263","UTR3,CDS","CDS|ENSG00000168066|SF1,UTR3|ENSG00000168066|SF1","C0599780"
"70","I0000416","chr11","64765552","64765893","-","18","0.0174609","UTR3,CDS","CDS|ENSG00000168066|SF1,UTR3|ENSG00000168066|SF1","C0599780"
"70","I0000416","chr11","64765552","64765893","-","18","0.0174609","UTR3,CDS","CDS|ENSG00000168066|SF1,UTR3|ENSG00000168066|SF1","C0599790"
"70","I0000418","chr11","6478593","6478951","-","14","0.0243912","MRNA_Intron,CDS","CDS|ENSG00000132254|ARFIP2,mrna_intron|ENSG00000132254|ARFIP2","C0602741"
"70","I0000419","chr11","64859868","64860309","-","64","0.00347867","MRNA_Intron,CDS","CDS|ENSG00000110047|EHD1,mrna_intron|ENSG00000110047|EHD1","C0601071"
"70","I0000421","chr11","64933167","64933393","+","43","0.00563706","MRNA_Intron,CDS","CDS|ENSG00000068971|PPP2R5B,mrna_intron|ENSG00000068971|PPP2R5B","C0602101"
"70","I0000422","chr11","65018377","65018776","+","9","0.04511","MRNA_Intron,CDS,SmallNCRNA","CDS|ENSG00000213465|ARL2,CDS|ENSG00000273003|ARL2-SNX15,mrna_intron|ENSG00000213465|ARL2,miRNA|ENSG00000278851|MIR6879;mir-6879","C0602520"
"70","I0000422","chr11","65018377","65018776","+","9","0.04511","MRNA_Intron,CDS,SmallNCRNA","CDS|ENSG00000213465|ARL2,CDS|ENSG00000273003|ARL2-SNX15,mrna_intron|ENSG00000213465|ARL2,miRNA|ENSG00000278851|MIR6879;mir-6879","C0602531"
"70","I0000423","chr11","65038575","65038943","+","8","0.053293","UTR3,MRNA_Intron,CDS","CDS|ENSG00000110025|SNX15,mrna_intron|ENSG00000110025|SNX15,UTR3|ENSG00000273003|ARL2-SNX15","C0602710"
"70","I0000424","chr11","65085888","65086192","+","9","0.04511","MRNA_Intron","mrna_intron|ENSG00000162300|ZFPL1","C0603030"
"70","I0000425","chr11","65108241","65108766","+","22","0.0133424","UTR3,CDS","CDS|ENSG00000149823|VPS51,UTR3|ENSG00000149823|VPS51","C0603140"
"70","I0000425","chr11","65108241","65108766","+","22","0.0133424","UTR3,CDS","CDS|ENSG00000149823|VPS51,UTR3|ENSG00000149823|VPS51","C0603160"
"70","I0000431","chr11","65537038","65537256","+","9","0.04511","UTR3,MRNA_Intron,CDS","CDS|ENSG00000142186|SCYL1,mrna_intron|ENSG00000142186|SCYL1,UTR3|ENSG00000142186|SCYL1","C0605260"
"70","I0000433","chr11","65571592","65571994","+","10","0.0386394","UTR3,MRNA_Intron,CDS","CDS|ENSG00000173465|SSSCA1,mrna_intron|ENSG00000173465|SSSCA1,UTR3|ENSG00000173465|SSSCA1","C0605770"
"70","I0000437","chr11","65719660","65719815","+","6","0.0820056","Antisense_UTR3,CDS","exon|ENSG00000172977|KAT5","C0607680"
"70","I0000438","chr11","65833996","65834216","+","12","0.0298841","UTR5,MRNA_Intron,CDS","CDS|ENSG00000172803|SNX32,mrna_intron|ENSG00000172803|SNX32,UTR5|ENSG00000172803|SNX32","C0608591"
"70","I0000441","chr11","65890709","65891311","+","18","0.0174609","UTR5,CDS","CDS|ENSG00000175602|CCDC85B,UTR5|ENSG00000175602|CCDC85B","C0609280"
"70","I0000441","chr11","65890709","65891311","+","18","0.0174609","UTR5,CDS","CDS|ENSG00000175602|CCDC85B,UTR5|ENSG00000175602|CCDC85B","C0609290"
"70","I0000441","chr11","65890709","65891311","+","18","0.0174609","UTR5,CDS","CDS|ENSG00000175602|CCDC85B,UTR5|ENSG00000175602|CCDC85B","C0609300"
"70","I0000443","chr11","65965363","65965591","+","12","0.0298841","UTR3,MRNA_Intron,CDS","CDS|ENSG00000175467|SART1,mrna_intron|ENSG00000175467|SART1,UTR3|ENSG00000175467|SART1","C0609971"
"70","I0000444","chr11","65965932","65966302","+","22","0.0133424","MRNA_Intron,CDS","CDS|ENSG00000175467|SART1,mrna_intron|ENSG00000175467|SART1","."
"70","I0000446","chr11","6621309","6621615","-","38","0.00650223","UTR3","UTR3|ENSG00000166341|DCHS1","C0613950"
"70","I0000448","chr11","6623898","6624380","-","19","0.0162353","CDS","CDS|ENSG00000166341|DCHS1","C0614190"
"70","I0000448","chr11","6623898","6624380","-","19","0.0162353","CDS","CDS|ENSG00000166341|DCHS1","C0614201"
"70","I0000449","chr11","66241438","66241603","+","13","0.026838","UTR5,CDS","CDS|ENSG00000175115|PACS1,UTR5|ENSG00000175115|PACS1","C0611841"
"70","I0000450","chr11","6624406","6625033","-","16","0.0205341","MRNA_Intron,CDS","CDS|ENSG00000166341|DCHS1,mrna_intron|ENSG00000166341|DCHS1","C0614280"
"70","I0000450","chr11","6624406","6625033","-","16","0.0205341","MRNA_Intron,CDS","CDS|ENSG00000166341|DCHS1,mrna_intron|ENSG00000166341|DCHS1","C0614290"
"70","I0000454","chr11","66283573","66283771","+","10","0.0386394","UTR3,CDS","CDS|ENSG00000174871|CNIH2,UTR3|ENSG00000174871|CNIH2","C0612450"
"70","I0000455","chr11","66283797","66284202","+","21","0.014176","UTR3","UTR3|ENSG00000174871|CNIH2","C0612450"
"70","I0000455","chr11","66283797","66284202","+","21","0.014176","UTR3","UTR3|ENSG00000174871|CNIH2","C0612460"
"70","I0000459","chr11","6631904","6632639","-","34","0.0075251","MRNA_Intron,CDS","CDS|ENSG00000166341|DCHS1,mrna_intron|ENSG00000166341|DCHS1","C0614850"
"70","I0000459","chr11","6631904","6632639","-","34","0.0075251","MRNA_Intron,CDS","CDS|ENSG00000166341|DCHS1,mrna_intron|ENSG00000166341|DCHS1","C0614860"
"70","I0000459","chr11","6631904","6632639","-","34","0.0075251","MRNA_Intron,CDS","CDS|ENSG00000166341|DCHS1,mrna_intron|ENSG00000166341|DCHS1","C0614870"
"70","I0000460","chr11","6633275","6633644","-","16","0.0205341","MRNA_Intron,CDS","CDS|ENSG00000166341|DCHS1,mrna_intron|ENSG00000166341|DCHS1","C0614890"
"70","I0000461","chr11","6633646","6634129","-","32","0.00816946","MRNA_Intron,CDS","CDS|ENSG00000166341|DCHS1,mrna_intron|ENSG00000166341|DCHS1","C0614890"
"70","I0000461","chr11","6633646","6634129","-","32","0.00816946","MRNA_Intron,CDS","CDS|ENSG00000166341|DCHS1,mrna_intron|ENSG00000166341|DCHS1","C0614910"
"70","I0000463","chr11","66345814","66346167","-","8","0.053293","UTR3,CDS","CDS|ENSG00000174684|B4GAT1,UTR3|ENSG00000174684|B4GAT1","C0613121"
"70","I0000463","chr11","66345814","66346167","-","8","0.053293","UTR3,CDS","CDS|ENSG00000174684|B4GAT1,UTR3|ENSG00000174684|B4GAT1","C0613131"
"70","I0000463","chr11","66345814","66346167","-","8","0.053293","UTR3,CDS","CDS|ENSG00000174684|B4GAT1,UTR3|ENSG00000174684|B4GAT1","C0613141"
"70","I0000466","chr11","66364227","66364435","+","8","0.053293","NCRNA_Intron","noncoding_intron|ENSG00000255468|RP11-867G23.8","C0613280"
"70","I0000467","chr11","6639698","6640126","-","29","0.00934554","MRNA_Intron,CDS","CDS|ENSG00000166341|DCHS1,mrna_intron|ENSG00000166341|DCHS1","C0615391"
"70","I0000468","chr11","6640182","6641729","-","139","0.00161767","UTR5,CDS","CDS|ENSG00000166341|DCHS1,UTR5|ENSG00000166341|DCHS1","C0615400"
"70","I0000468","chr11","6640182","6641729","-","139","0.00161767","UTR5,CDS","CDS|ENSG00000166341|DCHS1,UTR5|ENSG00000166341|DCHS1","C0615410"
"70","I0000468","chr11","6640182","6641729","-","139","0.00161767","UTR5,CDS","CDS|ENSG00000166341|DCHS1,UTR5|ENSG00000166341|DCHS1","C0615440"
"70","I0000470","chr11","66616894","66617196","+","13","0.026838","MRNA_Intron,CDS","CDS|ENSG00000239306|RBM14,CDS|ENSG00000248643|RBM14-RBM4,mrna_intron|ENSG00000239306|RBM14,mrna_intron|ENSG00000248643|RBM14-RBM4","C0615001"
"70","I0000477","chr11","66696137","66696514","-","36","0.00701141","MRNA_Intron,CDS","CDS|ENSG00000173898|SPTBN2,mrna_intron|ENSG00000173898|SPTBN2","C0615691"
"70","I0000480","chr1","166840937","166841233","+","10","0.0386394","UTR5,MRNA_Intron,CDS","CDS|ENSG00000143157|POGK,mrna_intron|ENSG00000143157|POGK,UTR5|ENSG00000143157|POGK","C0605450"
"70","I0000481","chr11","66845787","66846361","+","7","0.0644905","UTR3,MRNA_Intron,CDS","CDS|ENSG00000173653|RCE1,mrna_intron|ENSG00000173653|RCE1,UTR3|ENSG00000173653|RCE1","C0616731"
"70","I0000482","chr11","66856467","66856813","+","11","0.0336512","Antisense_MRNA_Intron","exon|ENSG00000173621|LRFN4","C0616890"
"70","I0000484","chr11","66860043","66860281","+","10","0.0386394","UTR3,CDS","CDS|ENSG00000173621|LRFN4,UTR3|ENSG00000173621|LRFN4","C0616970"
"70","I0000484","chr11","66860043","66860281","+","10","0.0386394","UTR3,CDS","CDS|ENSG00000173621|LRFN4,UTR3|ENSG00000173621|LRFN4","C0616981"
"70","I0000485","chr11","67246034","67246251","+","7","0.0644905","MRNA_Intron,CDS","CDS|ENSG00000173120|KDM2A,mrna_intron|ENSG00000173120|KDM2A","C0618930"
"70","I0000491","chr11","674430","674761","-","48","0.00492511","MRNA_Intron,CDS","CDS|ENSG00000177030|DEAF1,mrna_intron|ENSG00000177030|DEAF1","C0617610"
"70","I0000492","chr11","67490383","67490573","+","6","0.0820056","MRNA_Intron,CDS","CDS|ENSG00000110711|AIP,mrna_intron|ENSG00000110711|AIP","C0621641"
"70","I0000493","chr11","67491745","67492160","-","6","0.0820056","UTR3,CDS","CDS|ENSG00000110697|PITPNM1,UTR3|ENSG00000110697|PITPNM1","C0621660"
"70","I0000493","chr11","67491745","67492160","-","6","0.0820056","UTR3,CDS","CDS|ENSG00000110697|PITPNM1,UTR3|ENSG00000110697|PITPNM1","C0621670"
"70","I0000497","chr1","167772301","167772489","+","8","0.053293","MRNA_Intron,CDS","CDS|ENSG00000197965|MPZL1,mrna_intron|ENSG00000197965|MPZL1","C0614090"
"70","I0000499","chr1","168104459","168104839","-","6","0.0820056","MRNA_Intron,CDS","CDS|ENSG00000143147|GPR161,mrna_intron|ENSG00000143147|GPR161","C0616631"
"70","I0000503","chr1","169155814","169155963","-","6","0.0820056","MRNA_Intron","mrna_intron|ENSG00000143156|NME7","C0623820"
"70","I0000509","chr11","72002824","72003240","-","10","0.0386394","UTR3","UTR3|ENSG00000137497|NUMA1","C0643950"
"70","I0000509","chr11","72002824","72003240","-","10","0.0386394","UTR3","UTR3|ENSG00000137497|NUMA1","C0643961"
"70","I0000510","chr11","72018053","72018495","-","39","0.00630847","MRNA_Intron,CDS","CDS|ENSG00000137497|NUMA1,mrna_intron|ENSG00000137497|NUMA1","C0644150"
"70","I0000511","chr1","172033102","172033262","+","9","0.04511","MRNA_Intron,CDS","CDS|ENSG00000197959|DNM3,mrna_intron|ENSG00000197959|DNM3","C0638950"
"70","I0000512","chr11","72109947","72110179","-","10","0.0386394","UTR5,MRNA_Intron,CDS","CDS|ENSG00000110200|ANAPC15,mrna_intron|ENSG00000110200|ANAPC15,UTR5|ENSG00000110200|ANAPC15","C0644870"
"70","I0000516","chr11","73404651","73404840","-","6","0.0820056","UTR3","UTR3|ENSG00000054965|FAM168A","C0653731"
"70","I0000517","chr11","73405011","73405377","-","16","0.0205341","UTR3","UTR3|ENSG00000054965|FAM168A","C0653750"
"70","I0000517","chr11","73405011","73405377","-","16","0.0205341","UTR3","UTR3|ENSG00000054965|FAM168A","C0653761"
"70","I0000518","chr11","73405432","73405812","-","16","0.0205341","UTR3","UTR3|ENSG00000054965|FAM168A","C0653761"
"70","I0000518","chr11","73405432","73405812","-","16","0.0205341","UTR3","UTR3|ENSG00000054965|FAM168A","C0653771"
"70","I0000521","chr1","174159554","174159794","+","7","0.0644905","UTR5,MRNA_Intron","mrna_intron|ENSG00000152061|RABGAP1L,UTR5|ENSG00000152061|RABGAP1L","C0650901"
"70","I0000521","chr1","174159554","174159794","+","7","0.0644905","UTR5,MRNA_Intron","mrna_intron|ENSG00000152061|RABGAP1L,UTR5|ENSG00000152061|RABGAP1L","C0650910"
"70","I0000524","chr11","75400404","75400639","+","14","0.0243912","UTR5,MRNA_Intron,SmallNCRNA","mrna_intron|ENSG00000149273|RPS3,UTR5|ENSG00000149273|RPS3,snoRNA|ENSG00000206941|SNORD15A;SNORD15","C0666020"
"70","I0000525","chr11","75404431","75404654","+","244","0.000964294","MRNA_Intron,SmallNCRNA","mrna_intron|ENSG00000149273|RPS3,snoRNA|ENSG00000207445|SNORD15B;SNORD15","C0666040"
"70","I0000532","chr11","75604800","75605127","-","15","0.0223365","UTR3","UTR3|ENSG00000171533|MAP6","C0668001"
"70","I0000533","chr1","175968286","175968532","-","40","0.00609668","MRNA_Intron","mrna_intron|ENSG00000143207|RFWD2","C0662661"
"70","I0000534","chr1","176864141","176864487","-","11","0.0336512","UTR3,CDS","CDS|ENSG00000152092|ASTN1,UTR3|ENSG00000152092|ASTN1","C0668800"
"70","I0000534","chr1","176864141","176864487","-","11","0.0336512","UTR3,CDS","CDS|ENSG00000152092|ASTN1,UTR3|ENSG00000152092|ASTN1","C0668811"
"70","I0000536","chr1","17697161","17697388","+","6","0.0820056","UTR3,CDS","CDS|ENSG00000074964|ARHGEF10L,UTR3|ENSG00000074964|ARHGEF10L","C0694031"
"70","I0000538","chr11","78216819","78217276","-","25","0.0112922","UTR3","UTR3|ENSG00000033327|GAB2","C0684780"
"70","I0000538","chr11","78216819","78217276","-","25","0.0112922","UTR3","UTR3|ENSG00000033327|GAB2","C0684801"
"70","I0000540","chr11","78657907","78658285","-","7","0.0644905","UTR3,CDS","CDS|ENSG00000149256|TENM4,UTR3|ENSG00000149256|TENM4","C0686820"
"70","I0000549","chr1","181088721","181089135","+","12","0.0298841","UTR5,CDS","CDS|ENSG00000162783|IER5,UTR5|ENSG00000162783|IER5","C0696240"
"70","I0000549","chr1","181088721","181089135","+","12","0.0298841","UTR5,CDS","CDS|ENSG00000162783|IER5,UTR5|ENSG00000162783|IER5","C0696251"
"70","I0000550","chr1","181089579","181090184","+","17","0.0188263","UTR3,CDS","CDS|ENSG00000162783|IER5,UTR3|ENSG00000162783|IER5","C0696260"
"70","I0000550","chr1","181089579","181090184","+","17","0.0188263","UTR3,CDS","CDS|ENSG00000162783|IER5,UTR3|ENSG00000162783|IER5","C0696280"
"70","I0000555","chr1","181756926","181757254","+","17","0.0188263","MRNA_Intron,CDS","CDS|ENSG00000198216|CACNA1E,mrna_intron|ENSG00000198216|CACNA1E","C0701001"
"70","I0000561","chr1","18365242","18365821","+","43","0.00563706","MRNA_Intron,CDS","CDS|ENSG00000117154|IGSF21,mrna_intron|ENSG00000117154|IGSF21","C0731241"
"70","I0000562","chr11","837494","837748","+","7","0.0644905","MRNA_Intron,CDS","CDS|ENSG00000177697|CD151,mrna_intron|ENSG00000177697|CD151","C0715900"
"70","I0000568","chr11","86559601","86559818","-","12","0.0298841","MRNA_Intron,CDS","CDS|ENSG00000151376|ME3,mrna_intron|ENSG00000151376|ME3","C0732821"
"70","I0000570","chr1","19086006","19086291","-","6","0.0820056","MRNA_Intron,CDS","CDS|ENSG00000127481|UBR4,mrna_intron|ENSG00000127481|UBR4","C0759140"
"70","I0000573","chr11","93730918","93731090","-","141","0.00160866","UTR3,SmallNCRNA","UTR3|ENSG00000166012|TAF1D,snoRNA|ENSG00000206799|SNORA32","C0760270"
"70","I0000574","chr11","93733357","93733587","-","91","0.0023882","UTR3,CDS,SmallNCRNA","CDS|ENSG00000166012|TAF1D,UTR3|ENSG00000166012|TAF1D,snoRNA|ENSG00000207145|SNORA18","C0760281"
"70","I0000575","chr11","9428775","9429062","+","1089","0.000283881","MRNA_Intron,CDS,SmallNCRNA","CDS|ENSG00000205339|IPO7,mrna_intron|ENSG00000205339|IPO7,snoRNA|ENSG00000201998|SNORA23","C0763200"
"70","I0000575","chr11","9428775","9429062","+","1089","0.000283881","MRNA_Intron,CDS,SmallNCRNA","CDS|ENSG00000205339|IPO7,mrna_intron|ENSG00000205339|IPO7,snoRNA|ENSG00000201998|SNORA23","C0763211"
"70","I0000577","chr1","19657416","19658254","+","56","0.00408698","UTR3","UTR3|ENSG00000158747|NBL1,UTR3|ENSG00000270136|MINOS1-NBL1","C0784300"
"70","I0000577","chr1","19657416","19658254","+","56","0.00408698","UTR3","UTR3|ENSG00000158747|NBL1,UTR3|ENSG00000270136|MINOS1-NBL1","C0784311"
"70","I0000577","chr1","19657416","19658254","+","56","0.00408698","UTR3","UTR3|ENSG00000158747|NBL1,UTR3|ENSG00000270136|MINOS1-NBL1","C0784321"
"70","I0000577","chr1","19657416","19658254","+","56","0.00408698","UTR3","UTR3|ENSG00000158747|NBL1,UTR3|ENSG00000270136|MINOS1-NBL1","C0784371"
"70","I0000583","chr1","201468196","201468637","-","12","0.0298841","UTR3,MRNA_Intron,CDS","CDS|ENSG00000174307|PHLDA3,mrna_intron|ENSG00000174307|PHLDA3,UTR3|ENSG00000174307|PHLDA3","C0792021"
"70","I0000584","chr1","201648630","201648825","+","6","0.0820056","UTR5,CDS","CDS|ENSG00000134369|NAV1,UTR5|ENSG00000134369|NAV1","C0793640"
"70","I0000586","chr1","201782138","201782548","+","7","0.0644905","MRNA_Intron,CDS","CDS|ENSG00000134369|NAV1,mrna_intron|ENSG00000134369|NAV1","C0794960"
"70","I0000588","chr1","201822064","201822525","+","14","0.0243912","UTR3","UTR3|ENSG00000134369|NAV1","C0795271"
"70","I0000589","chr1","201824238","201824403","+","6","0.0820056","UTR3","UTR3|ENSG00000134369|NAV1","C0795301"
"70","I0000590","chr1","201891283","201891700","+","7","0.0644905","MRNA_Intron,CDS","CDS|ENSG00000198892|SHISA4,mrna_intron|ENSG00000198892|SHISA4","."
"70","I0000591","chr1","202133861","202134067","-","56","0.00408698","UTR3","UTR3|ENSG00000143862|ARL8A","C0796800"
"70","I0000595","chr1","203166178","203166493","+","15","0.0223365","UTR3","UTR3|ENSG00000163485|ADORA1","."
"70","I0000597","chr1","204149592","204149942","-","13","0.026838","UTR5,MRNA_Intron,CDS","CDS|ENSG00000143845|ETNK2,mrna_intron|ENSG00000143845|ETNK2,UTR5|ENSG00000143845|ETNK2","C0806120"
"70","I0000600","chr1","204447300","204447508","-","9","0.04511","MRNA_Intron,CDS","CDS|ENSG00000133056|PIK3C2B,mrna_intron|ENSG00000133056|PIK3C2B","C0808141"
"70","I0000612","chr1","205269516","205270030","+","31","0.00844433","MRNA_Intron,CDS","CDS|ENSG00000133069|TMCC2,mrna_intron|ENSG00000133069|TMCC2","C0812911"
"70","I0000613","chr1","205446196","205446484","-","7","0.0644905","MRNA_Intron","mrna_intron|ENSG00000186007|LEMD1","C0814100"
"70","I0000613","chr1","205446196","205446484","-","7","0.0644905","MRNA_Intron","mrna_intron|ENSG00000186007|LEMD1","C0814110"
"70","I0000614","chr1","205448472","205448670","-","8","0.053293","MRNA_Intron","mrna_intron|ENSG00000186007|LEMD1","C0814140"
"70","I0000622","chr1","208027035","208027340","-","17","0.0188263","UTR3,MRNA_Intron,CDS","CDS|ENSG00000076356|PLXNA2,mrna_intron|ENSG00000076356|PLXNA2,UTR3|ENSG00000076356|PLXNA2","C0824810"
"70","I0000626","chr1","208243504","208244295","-","82","0.00262252","UTR5,MRNA_Intron","mrna_intron|ENSG00000076356|PLXNA2,UTR5|ENSG00000076356|PLXNA2","C0826610"
"70","I0000626","chr1","208243504","208244295","-","82","0.00262252","UTR5,MRNA_Intron","mrna_intron|ENSG00000076356|PLXNA2,UTR5|ENSG00000076356|PLXNA2","C0826620"
"70","I0000628","chr1","209374162","209374311","-","6","0.0820056","Antisense_NCRNA_Intron","processed_pseudogene|ENSG00000225712|ATP5G2P1","C0830890"
"70","I0000637","chr12","106842617","106842916","+","6","0.0820056","MRNA_Intron,CDS","CDS|ENSG00000111785|RIC8B,mrna_intron|ENSG00000111785|RIC8B","C0853750"
"70","I0000649","chr12","111362981","111363174","-","8","0.053293","CDS","CDS|ENSG00000198324|FAM109A","C0867161"
"70","I0000652","chr12","113097711","113098023","+","7","0.0644905","UTR3","UTR3|ENSG00000135144|DTX1","C0871330"
"70","I0000653","chr1","211312765","211313003","+","8","0.053293","UTR3,MRNA_Intron,CDS","CDS|ENSG00000117625|RCOR3,mrna_intron|ENSG00000117625|RCOR3,UTR3|ENSG00000117625|RCOR3","C0837430"
"70","I0000656","chr12","116008589","116008938","-","6","0.0820056","CDS","CDS|ENSG00000123066|MED13L","C0880591"
"70","I0000656","chr12","116008589","116008938","-","6","0.0820056","CDS","CDS|ENSG00000123066|MED13L","C0880600"
"70","I0000658","chr12","118052179","118052432","-","22","0.0133424","UTR5,MRNA_Intron,CDS","CDS|ENSG00000176871|WSB2,mrna_intron|ENSG00000176871|WSB2,UTR5|ENSG00000176871|WSB2","C0886751"
"70","I0000660","chr12","120093142","120093318","+","6","0.0820056","UTR3,CDS","CDS|ENSG00000135127|BICDL1,UTR3|ENSG00000135127|BICDL1","C0893260"
"70","I0000660","chr12","120093142","120093318","+","6","0.0820056","UTR3,CDS","CDS|ENSG00000135127|BICDL1,UTR3|ENSG00000135127|BICDL1","C0893270"
"70","I0000662","chr12","120116452","120116636","-","8","0.053293","MRNA_Intron,CDS","CDS|ENSG00000111737|RAB35,mrna_intron|ENSG00000111737|RAB35","C0893431"
"70","I0000662","chr12","120116452","120116636","-","8","0.053293","MRNA_Intron,CDS","CDS|ENSG00000111737|RAB35,mrna_intron|ENSG00000111737|RAB35","C0893440"
"70","I0000663","chr12","120358899","120359053","-","14","0.0243912","MRNA_Intron,CDS","CDS|ENSG00000135097|MSI1,mrna_intron|ENSG00000135097|MSI1","C0894530"
"70","I0000667","chr12","121443960","121444231","-","30","0.00883636","MRNA_Intron,CDS","CDS|ENSG00000089094|KDM2B,mrna_intron|ENSG00000089094|KDM2B","C0898010"
"70","I0000675","chr12","122060058","122060316","+","7","0.0644905","UTR3","UTR3|ENSG00000110987|BCL7A","C0900320"
"70","I0000677","chr12","122854078","122854322","+","7","0.0644905","MRNA_Intron,CDS","CDS|ENSG00000130787|HIP1R,mrna_intron|ENSG00000130787|HIP1R","C0902431"
"70","I0000678","chr12","122857033","122857324","+","16","0.0205341","MRNA_Intron,CDS","CDS|ENSG00000130787|HIP1R,mrna_intron|ENSG00000130787|HIP1R","C0902460"
"70","I0000683","chr12","123936614","123936771","-","6","0.0820056","UTR3","UTR3|ENSG00000119242|CCDC92","C0906400"
"70","I0000688","chr1","212972694","212973030","+","7","0.0644905","MRNA_Intron,CDS","CDS|ENSG00000143494|VASH2,mrna_intron|ENSG00000143494|VASH2","C0871970"
"70","I0000689","chr12","131844002","131844160","+","6","0.0820056","MRNA_Intron,CDS","CDS|ENSG00000198598|MMP17,mrna_intron|ENSG00000198598|MMP17","C0921250"
"70","I0000691","chr12","131941396","131941783","+","6","0.0820056","CDS","CDS|ENSG00000177192|PUS1","C0921661"
"70","I0000692","chr12","132031233","132031468","+","463","0.000572268","MRNA_Intron,SmallNCRNA","mrna_intron|ENSG00000183495|EP400,snoRNA|ENSG00000208892|SNORA49","C0921890"
"70","I0000699","chr12","13865706","13866220","-","9","0.04511","UTR5,MRNA_Intron,CDS","CDS|ENSG00000273079|GRIN2B,mrna_intron|ENSG00000273079|GRIN2B,UTR5|ENSG00000273079|GRIN2B","C0928830"
"70","I0000703","chr1","21596698","21597096","-","7","0.0644905","UTR3","UTR3|ENSG00000076864|RAP1GAP","C0949870"
"70","I0000705","chr1","21617207","21617492","-","7","0.0644905","MRNA_Intron,CDS","CDS|ENSG00000076864|RAP1GAP,mrna_intron|ENSG00000076864|RAP1GAP","C0950761"
"70","I0000709","chr1","220200482","220200667","-","927","0.000333447","MRNA_Intron","mrna_intron|ENSG00000118873|RAB3GAP2","C0951990"
"70","I0000717","chr1","226379829","226380155","-","15","0.0223365","MRNA_Intron,CDS","CDS|ENSG00000143799|PARP1,mrna_intron|ENSG00000143799|PARP1","C0984441"
"70","I0000720","chr1","228148696","228149029","+","21","0.014176","UTR3,CDS","CDS|ENSG00000143774|GUK1,UTR3|ENSG00000143774|GUK1","C0994231"
"70","I0000723","chr1","228401011","228401181","-","6","0.0820056","CDS","CDS|ENSG00000154370|TRIM11","C0996690"
"70","I0000724","chr1","22913710","22914145","+","9","0.04511","UTR3,CDS","CDS|ENSG00000133216|EPHB2,UTR3|ENSG00000133216|EPHB2","C1018660"
"70","I0000725","chr1","229326592","229326928","-","7","0.0644905","MRNA_Intron,CDS","CDS|ENSG00000154429|CCSAP,mrna_intron|ENSG00000154429|CCSAP","C1000410"
"70","I0000729","chr1","230868062","230868530","-","10","0.0386394","UTR5,MRNA_Intron,CDS","CDS|ENSG00000119280|C1orf198,mrna_intron|ENSG00000119280|C1orf198,UTR5|ENSG00000119280|C1orf198","C1008140"
"70","I0000730","chr1","231216394","231216749","+","8","0.053293","UTR3","UTR3|ENSG00000119283|TRIM67","C1009811"
"70","I0000733","chr1","234608326","234608815","-","14","0.0243912","MRNA_Intron,CDS","CDS|ENSG00000168264|IRF2BP2,mrna_intron|ENSG00000168264|IRF2BP2","C1025980"
"70","I0000737","chr1","236897858","236898013","+","7","0.0644905","UTR3","UTR3|ENSG00000116984|MTR","C1034130"
"70","I0000737","chr1","236897858","236898013","+","7","0.0644905","UTR3","UTR3|ENSG00000116984|MTR","C1034141"
"70","I0000744","chr12","4273945","4274347","+","22","0.0133424","UTR5,MRNA_Intron,CDS","CDS|ENSG00000118971|CCND2,mrna_intron|ENSG00000118971|CCND2,UTR5|ENSG00000118971|CCND2","C1063800"
"70","I0000744","chr12","4273945","4274347","+","22","0.0133424","UTR5,MRNA_Intron,CDS","CDS|ENSG00000118971|CCND2,mrna_intron|ENSG00000118971|CCND2,UTR5|ENSG00000118971|CCND2","C1063820"
"70","I0000746","chr12","4303733","4304579","+","22","0.0133424","UTR3","UTR3|ENSG00000118971|CCND2","C1064990"
"70","I0000747","chr12","4305066","4305243","+","10","0.0386394","UTR3","UTR3|ENSG00000118971|CCND2","C1065030"
"70","I0000748","chr1","244051306","244051567","+","13","0.026838","UTR5,MRNA_Intron,CDS","CDS|ENSG00000179456|ZBTB18,mrna_intron|ENSG00000179456|ZBTB18,UTR5|ENSG00000179456|ZBTB18","C1061750"
"70","I0000749","chr1","244053797","244055225","+","192","0.0011941","UTR5,CDS","CDS|ENSG00000179456|ZBTB18,UTR5|ENSG00000179456|ZBTB18","C1061790"
"70","I0000749","chr1","244053797","244055225","+","192","0.0011941","UTR5,CDS","CDS|ENSG00000179456|ZBTB18,UTR5|ENSG00000179456|ZBTB18","C1061801"
"70","I0000749","chr1","244053797","244055225","+","192","0.0011941","UTR5,CDS","CDS|ENSG00000179456|ZBTB18,UTR5|ENSG00000179456|ZBTB18","C1061810"
"70","I0000749","chr1","244053797","244055225","+","192","0.0011941","UTR5,CDS","CDS|ENSG00000179456|ZBTB18,UTR5|ENSG00000179456|ZBTB18","C1061821"
"70","I0000749","chr1","244053797","244055225","+","192","0.0011941","UTR5,CDS","CDS|ENSG00000179456|ZBTB18,UTR5|ENSG00000179456|ZBTB18","C1061840"
"70","I0000749","chr1","244053797","244055225","+","192","0.0011941","UTR5,CDS","CDS|ENSG00000179456|ZBTB18,UTR5|ENSG00000179456|ZBTB18","C1061850"
"70","I0000749","chr1","244053797","244055225","+","192","0.0011941","UTR5,CDS","CDS|ENSG00000179456|ZBTB18,UTR5|ENSG00000179456|ZBTB18","C1061860"
"70","I0000757","chr12","4810200","4810385","+","7","0.0644905","CDS","CDS|ENSG00000130035|GALNT8,CDS|ENSG00000151079|KCNA6","C1088211"
"70","I0000758","chr12","48184112","48185098","+","62","0.00366342","UTR3,UTR5,CDS","CDS|ENSG00000177875|CCDC184,UTR3|ENSG00000177875|CCDC184,UTR5|ENSG00000177875|CCDC184","C1083950"
"70","I0000758","chr12","48184112","48185098","+","62","0.00366342","UTR3,UTR5,CDS","CDS|ENSG00000177875|CCDC184,UTR3|ENSG00000177875|CCDC184,UTR5|ENSG00000177875|CCDC184","C1083960"
"70","I0000759","chr12","48654276","48654511","-","453","0.000585786","MRNA_Intron","mrna_intron|ENSG00000139620|KANSL2","C1085471"
"70","I0000760","chr12","48667348","48667583","-","82","0.00262252","MRNA_Intron,SmallNCRNA","mrna_intron|ENSG00000139620|KANSL2,snoRNA|ENSG00000207313|SNORA2B;SNORA2","C1085500"
"70","I0000762","chr1","248811838","248812054","-","6","0.0820056","UTR3,CDS","CDS|ENSG00000175137|SH3BP5L,UTR3|ENSG00000175137|SH3BP5L","C1084701"
"70","I0000765","chr12","48827785","48828135","+","10","0.0386394","UTR3,CDS","CDS|ENSG00000167535|CACNB3,UTR3|ENSG00000167535|CACNB3","C1086240"
"70","I0000765","chr12","48827785","48828135","+","10","0.0386394","UTR3,CDS","CDS|ENSG00000167535|CACNB3,UTR3|ENSG00000167535|CACNB3","C1086250"
"70","I0000766","chr12","48828162","48828963","+","53","0.00438889","UTR3,CDS","CDS|ENSG00000167535|CACNB3,UTR3|ENSG00000167535|CACNB3","C1086250"
"70","I0000767","chr12","48857460","48857631","-","7","0.0644905","UTR3,MRNA_Intron","mrna_intron|ENSG00000172602|RND1,UTR3|ENSG00000172602|RND1","C1086430"
"70","I0000770","chr12","49097200","49097604","-","9","0.04511","UTR3","UTR3|ENSG00000139636|LMBR1L","C1087990"
"70","I0000770","chr12","49097200","49097604","-","9","0.04511","UTR3","UTR3|ENSG00000139636|LMBR1L","C1088001"
"70","I0000772","chr12","49634345","49634533","+","12","0.0298841","MRNA_Intron,CDS","CDS|ENSG00000110844|PRPF40B,mrna_intron|ENSG00000110844|PRPF40B","C1089920"
"70","I0000772","chr12","49634345","49634533","+","12","0.0298841","MRNA_Intron,CDS","CDS|ENSG00000110844|PRPF40B,mrna_intron|ENSG00000110844|PRPF40B","C1089930"
"70","I0000773","chr12","49644222","49644670","+","9","0.04511","UTR3","UTR3|ENSG00000110844|PRPF40B","C1090110"
"70","I0000773","chr12","49644222","49644670","+","9","0.04511","UTR3","UTR3|ENSG00000110844|PRPF40B","C1090120"
"70","I0000774","chr12","49868990","49869204","-","7","0.0644905","UTR3","UTR3|ENSG00000135472|FAIM2","C1091290"
"70","I0000774","chr12","49868990","49869204","-","7","0.0644905","UTR3","UTR3|ENSG00000135472|FAIM2","C1091300"
"70","I0000776","chr12","51063970","51064453","-","11","0.0336512","CDS","CDS|ENSG00000110925|CSRNP2","C1095091"
"70","I0000783","chr1","2529558","2529714","-","6","0.0820056","CDS","CDS|ENSG00000197921|HES5","C1075630"
"70","I0000786","chr12","53064268","53064990","-","31","0.00844433","UTR3","UTR3|ENSG00000167778|SPRYD3","C1105250"
"70","I0000786","chr12","53064268","53064990","-","31","0.00844433","UTR3","UTR3|ENSG00000167778|SPRYD3","C1105260"
"70","I0000791","chr12","53486814","53487217","-","8","0.053293","MRNA_Intron,CDS","CDS|ENSG00000139625|MAP3K12,mrna_intron|ENSG00000139625|MAP3K12","C1107661"
"70","I0000800","chr12","55743639","55743857","+","6","0.0820056","MRNA_Intron,CDS","CDS|ENSG00000135414|GDF11,mrna_intron|ENSG00000135414|GDF11","C1117230"
"70","I0000803","chr12","56152626","56152776","+","6","0.0820056","UTR5,MRNA_Intron","mrna_intron|ENSG00000196465|MYL6B,UTR5|ENSG00000196465|MYL6B","C1119130"
"70","I0000804","chr12","56159209","56159869","+","70","0.00311368","UTR5,MRNA_Intron,CDS","CDS|ENSG00000092841|MYL6,mrna_intron|ENSG00000092841|MYL6,UTR5|ENSG00000092841|MYL6","C1119190"
"70","I0000804","chr12","56159209","56159869","+","70","0.00311368","UTR5,MRNA_Intron,CDS","CDS|ENSG00000092841|MYL6,mrna_intron|ENSG00000092841|MYL6,UTR5|ENSG00000092841|MYL6","C1119200"
"70","I0000807","chr12","56244806","56244974","-","6","0.0820056","MRNA_Intron,CDS","CDS|ENSG00000139645|ANKRD52,mrna_intron|ENSG00000139645|ANKRD52","C1119751"
"70","I0000810","chr12","56311138","56311415","-","6","0.0820056","UTR3,MRNA_Intron,CDS","CDS|ENSG00000144785|RP11-977G19.10,CDS|ENSG00000257727|CNPY2,mrna_intron|ENSG00000144785|RP11-977G19.10,mrna_intron|ENSG00000257727|CNPY2,UTR3|ENSG00000257727|CNPY2","C1120191"
"70","I0000811","chr12","56322876","56323345","-","13","0.026838","MRNA_Intron,CDS","CDS|ENSG00000135473|PAN2,mrna_intron|ENSG00000135473|PAN2","C1120210"
"70","I0000814","chr12","57094624","57095054","+","13","0.026838","UTR3,CDS","CDS|ENSG00000166886|NAB2,UTR3|ENSG00000166886|NAB2","C1122830"
"70","I0000816","chr12","57160904","57161219","+","13","0.026838","MRNA_Intron,CDS","CDS|ENSG00000123384|LRP1,mrna_intron|ENSG00000123384|LRP1","C1123350"
"70","I0000816","chr12","57160904","57161219","+","13","0.026838","MRNA_Intron,CDS","CDS|ENSG00000123384|LRP1,mrna_intron|ENSG00000123384|LRP1","C1123360"
"70","I0000817","chr12","57185535","57185975","+","18","0.0174609","MRNA_Intron,CDS","CDS|ENSG00000123384|LRP1,mrna_intron|ENSG00000123384|LRP1","C1123600"
"70","I0000818","chr12","57194602","57194819","+","13","0.026838","MRNA_Intron,CDS","CDS|ENSG00000123384|LRP1,mrna_intron|ENSG00000123384|LRP1","C1123710"
"70","I0000820","chr12","57211524","57211728","+","6","0.0820056","MRNA_Intron,CDS","CDS|ENSG00000123384|LRP1,mrna_intron|ENSG00000123384|LRP1","C1123900"
"70","I0000821","chr12","57212474","57212637","+","9","0.04511","UTR3,CDS","CDS|ENSG00000123384|LRP1,UTR3|ENSG00000123384|LRP1","C1123910"
"70","I0000821","chr12","57212474","57212637","+","9","0.04511","UTR3,CDS","CDS|ENSG00000123384|LRP1,UTR3|ENSG00000123384|LRP1","C1123921"
"70","I0000824","chr12","57254530","57255089","-","18","0.0174609","UTR3,CDS","CDS|ENSG00000179912|R3HDM2,UTR3|ENSG00000179912|R3HDM2","C1124401"
"70","I0000827","chr12","57576086","57576509","+","18","0.0174609","MRNA_Intron,CDS","CDS|ENSG00000155980|KIF5A,mrna_intron|ENSG00000155980|KIF5A","C1125840"
"70","I0000829","chr12","57609190","57609792","+","9","0.04511","UTR3","UTR3|ENSG00000178498|DTX3","C1126090"
"70","I0000831","chr12","57616315","57616642","+","11","0.0336512","MRNA_Intron,CDS","CDS|ENSG00000240771|ARHGEF25,mrna_intron|ENSG00000240771|ARHGEF25","C1126180"
"70","I0000831","chr12","57616315","57616642","+","11","0.0336512","MRNA_Intron,CDS","CDS|ENSG00000240771|ARHGEF25,mrna_intron|ENSG00000240771|ARHGEF25","C1126191"
"70","I0000834","chr12","57725670","57726742","-","29","0.00934554","UTR3,CDS","CDS|ENSG00000135439|AGAP2,UTR3|ENSG00000135439|AGAP2","C0004792"
"70","I0000834","chr12","57725670","57726742","-","29","0.00934554","UTR3,CDS","CDS|ENSG00000135439|AGAP2,UTR3|ENSG00000135439|AGAP2","C1126591"
"70","I0000834","chr12","57725670","57726742","-","29","0.00934554","UTR3,CDS","CDS|ENSG00000135439|AGAP2,UTR3|ENSG00000135439|AGAP2","C1126600"
"70","I0000834","chr12","57725670","57726742","-","29","0.00934554","UTR3,CDS","CDS|ENSG00000135439|AGAP2,UTR3|ENSG00000135439|AGAP2","C1126610"
"70","I0000834","chr12","57725670","57726742","-","29","0.00934554","UTR3,CDS","CDS|ENSG00000135439|AGAP2,UTR3|ENSG00000135439|AGAP2","C1126621"
"70","I0000834","chr12","57725670","57726742","-","29","0.00934554","UTR3,CDS","CDS|ENSG00000135439|AGAP2,UTR3|ENSG00000135439|AGAP2","C1126631"
"70","I0000840","chr12","57821868","57822018","-","6","0.0820056","UTR3","UTR3|ENSG00000175215|CTDSP2","C1127350"
"70","I0000841","chr12","57823327","57823711","-","14","0.0243912","UTR3,CDS","CDS|ENSG00000175215|CTDSP2,UTR3|ENSG00000175215|CTDSP2","C1127381"
"70","I0000847","chr1","26281102","26281572","+","7","0.0644905","UTR3,CDS","CDS|ENSG00000142669|SH3BGRL3,UTR3|ENSG00000142669|SH3BGRL3","C1148850"
"70","I0000848","chr12","63844766","63845016","+","9","0.04511","UTR5,MRNA_Intron,CDS","CDS|ENSG00000196935|SRGAP1,mrna_intron|ENSG00000196935|SRGAP1,UTR5|ENSG00000196935|SRGAP1","C1141540"
"70","I0000851","chr12","6510229","6510657","+","1821","0.000162218","MRNA_Intron,CDS,SmallNCRNA","CDS|ENSG00000010292|NCAPD2,mrna_intron|ENSG00000010292|NCAPD2,snoRNA|ENSG00000239002|SCARNA10;snoU85","C1149020"
"70","I0000851","chr12","6510229","6510657","+","1821","0.000162218","MRNA_Intron,CDS,SmallNCRNA","CDS|ENSG00000010292|NCAPD2,mrna_intron|ENSG00000010292|NCAPD2,snoRNA|ENSG00000239002|SCARNA10;snoU85","C1149031"
"70","I0000853","chr12","6548539","6548796","-","7","0.0644905","UTR3,MRNA_Intron,CDS","CDS|ENSG00000010295|IFFO1,mrna_intron|ENSG00000010295|IFFO1,UTR3|ENSG00000010295|IFFO1","C1150200"
"70","I0000853","chr12","6548539","6548796","-","7","0.0644905","UTR3,MRNA_Intron,CDS","CDS|ENSG00000010295|IFFO1,mrna_intron|ENSG00000010295|IFFO1,UTR3|ENSG00000010295|IFFO1","C1150240"
"70","I0000861","chr12","67657123","67657921","+","21","0.014176","UTR5,CDS","CDS|ENSG00000127334|DYRK2,UTR5|ENSG00000127334|DYRK2","C1153790"
"70","I0000862","chr12","6769854","6770960","+","769","0.000374002","UTR3,MRNA_Intron,CDS","CDS|ENSG00000159335|PTMS,mrna_intron|ENSG00000159335|PTMS,UTR3|ENSG00000159335|PTMS","C1157050"
"70","I0000862","chr12","6769854","6770960","+","769","0.000374002","UTR3,MRNA_Intron,CDS","CDS|ENSG00000159335|PTMS,mrna_intron|ENSG00000159335|PTMS,UTR3|ENSG00000159335|PTMS","C1157081"
"70","I0000862","chr12","6769854","6770960","+","769","0.000374002","UTR3,MRNA_Intron,CDS","CDS|ENSG00000159335|PTMS,mrna_intron|ENSG00000159335|PTMS,UTR3|ENSG00000159335|PTMS","C1157090"
"70","I0000864","chr12","6839050","6839448","+","10","0.0386394","MRNA_Intron,CDS","CDS|ENSG00000110811|P3H3,mrna_intron|ENSG00000110811|P3H3","C1158821"
"70","I0000866","chr1","26855243","26855651","+","13","0.026838","UTR3,MRNA_Intron","mrna_intron|ENSG00000204160|ZDHHC18,UTR3|ENSG00000204160|ZDHHC18","C1165660"
"70","I0000866","chr1","26855243","26855651","+","13","0.026838","UTR3,MRNA_Intron","mrna_intron|ENSG00000204160|ZDHHC18,UTR3|ENSG00000204160|ZDHHC18","C1165670"
"70","I0000867","chr12","6865983","6866380","+","23","0.0125493","UTR3,MRNA_Intron,CDS","CDS|ENSG00000111667|USP5,mrna_intron|ENSG00000111667|USP5,UTR3|ENSG00000111667|USP5","C1159750"
"70","I0000867","chr12","6865983","6866380","+","23","0.0125493","UTR3,MRNA_Intron,CDS","CDS|ENSG00000111667|USP5,mrna_intron|ENSG00000111667|USP5,UTR3|ENSG00000111667|USP5","C1159760"
"70","I0000868","chr12","68824362","68824551","+","7","0.0644905","UTR3,MRNA_Intron,CDS","CDS|ENSG00000135679|MDM2,mrna_intron|ENSG00000135679|MDM2,UTR3|ENSG00000135679|MDM2","C1157101"
"70","I0000871","chr12","6919565","6919899","+","58","0.00390674","MRNA_Intron,CDS","CDS|ENSG00000111674|ENO2,mrna_intron|ENSG00000111674|ENO2","C1161160"
"70","I0000874","chr12","71663372","71663871","-","14","0.0243912","UTR5,CDS","CDS|ENSG00000133858|ZFC3H1,UTR5|ENSG00000133858|ZFC3H1","C1165241"
"70","I0000874","chr12","71663372","71663871","-","14","0.0243912","UTR5,CDS","CDS|ENSG00000133858|ZFC3H1,UTR5|ENSG00000133858|ZFC3H1","C1165250"
"70","I0000875","chr12","7190181","7190437","+","7","0.0644905","UTR5,CDS","CDS|ENSG00000139197|PEX5,UTR5|ENSG00000139197|PEX5","C1170510"
"70","I0000876","chr1","27303625","27303937","+","7","0.0644905","MRNA_Intron,CDS","CDS|ENSG00000142784|WDTC1,mrna_intron|ENSG00000142784|WDTC1","C1175100"
"70","I0000880","chr1","27834411","27834659","+","69","0.00318127","MRNA_Intron","mrna_intron|ENSG00000117751|PPP1R8","C1188660"
"70","I0000881","chr12","79450734","79451037","+","6","0.0820056","UTR3","UTR3|ENSG00000067715|SYT1","C1184081"
"70","I0000881","chr12","79450734","79451037","+","6","0.0820056","UTR3","UTR3|ENSG00000067715|SYT1","C1184090"
"70","I0000884","chr1","28580288","28580503","-","2599","0.000108145","PutativeNCRNA,NCRNA_Intron,SmallNCRNA","snoRNA|ENSG00000273544|SNORA44,antisense|ENSG00000197989|SNHG12;SNORA16,antisense|ENSG00000197989|SNHG12;SNORA61,antisense|ENSG00000197989|SNHG12;SNORA44,antisense|ENSG00000197989|SNHG12,noncoding_intron|ENSG00000197989|SNHG12","C1201790"
"70","I0000886","chr1","28580814","28581045","-","708","0.000396532","PutativeNCRNA,NCRNA_Intron,SmallNCRNA","snoRNA|ENSG00000274582|SNORA16A,snoRNA|ENSG00000274582|SNORA16A;SNORA16,snoRNA|ENSG00000280498|SNORA16A;SNORA16,antisense|ENSG00000197989|SNHG12;SNORA16,antisense|ENSG00000197989|SNHG12;SNORA61,antisense|ENSG00000197989|SNHG12;SNORA44,antisense|ENSG00000197989|SNHG12,noncoding_intron|ENSG00000197989|SNHG12","C1201841"
"70","I0000888","chr1","28648605","28648938","+","5292","5.85786e-05","PutativeNCRNA,SmallNCRNA","snRNA|ENSG00000274978|RNU11;U11,putativencrna|EnsShortNonCoding|3P|XLOC_000373|TCONS|00002434:1.74824|133AA|68AA|,putativencrna|linc|3P|XLOC_000373|TCONS|00002435:0.746469|64AA|61AA|,putativencrna|linc|3P|XLOC_000373|TCONS|00002436:0.2659|59AA|32AA|","C1204000"
"70","I0000889","chr12","8697917","8698168","+","9","0.04511","UTR5","UTR5|ENSG00000166532|RIMKLB","C1200890"
"70","I0000889","chr12","8697917","8698168","+","9","0.04511","UTR5","UTR5|ENSG00000166532|RIMKLB","C1200900"
"70","I0000889","chr12","8697917","8698168","+","9","0.04511","UTR5","UTR5|ENSG00000166532|RIMKLB","C1200910"
"70","I0000892","chr12","89634882","89635241","-","6","0.0820056","MRNA_Intron,CDS","CDS|ENSG00000070961|ATP2B1,mrna_intron|ENSG00000070961|ATP2B1","C1204310"
"70","I0000895","chr1","29275608","29275839","+","11","0.0336512","MRNA_Intron,CDS","CDS|ENSG00000060656|PTPRU,mrna_intron|ENSG00000060656|PTPRU","."
"70","I0000901","chr1","30869541","30870171","-","17","0.0188263","UTR3","UTR3|ENSG00000162512|SDC3","C1259280"
"70","I0000901","chr1","30869541","30870171","-","17","0.0188263","UTR3","UTR3|ENSG00000162512|SDC3","C1259290"
"70","I0000901","chr1","30869541","30870171","-","17","0.0188263","UTR3","UTR3|ENSG00000162512|SDC3","C1259301"
"70","I0000902","chr1","30871640","30872636","-","31","0.00844433","UTR3","UTR3|ENSG00000162512|SDC3","."
"70","I0000903","chr1","30874165","30874589","-","27","0.0102648","MRNA_Intron,CDS","CDS|ENSG00000162512|SDC3,mrna_intron|ENSG00000162512|SDC3","C1260590"
"70","I0000903","chr1","30874165","30874589","-","27","0.0102648","MRNA_Intron,CDS","CDS|ENSG00000162512|SDC3,mrna_intron|ENSG00000162512|SDC3","C1260600"
"70","I0000905","chr13","106495621","106495828","-","8","0.053293","MRNA_Intron,CDS","CDS|ENSG00000125266|EFNB2,mrna_intron|ENSG00000125266|EFNB2","C1248930"
"70","I0000905","chr13","106495621","106495828","-","8","0.053293","MRNA_Intron,CDS","CDS|ENSG00000125266|EFNB2,mrna_intron|ENSG00000125266|EFNB2","C1248940"
"70","I0000911","chr13","109784042","109784480","-","7","0.0644905","CDS","CDS|ENSG00000185950|IRS2","C1254970"
"70","I0000915","chr13","113076006","113076301","+","15","0.0223365","MRNA_Intron,CDS","CDS|ENSG00000126217|MCF2L,mrna_intron|ENSG00000126217|MCF2L","C1261730"
"70","I0000920","chr1","31727084","31727354","-","8","0.053293","UTR3","UTR3|ENSG00000121753|ADGRB2","C1269880"
"70","I0000921","chr1","31730723","31731223","-","8","0.053293","MRNA_Intron,CDS","CDS|ENSG00000121753|ADGRB2,mrna_intron|ENSG00000121753|ADGRB2","C1270010"
"70","I0000921","chr1","31730723","31731223","-","8","0.053293","MRNA_Intron,CDS","CDS|ENSG00000121753|ADGRB2,mrna_intron|ENSG00000121753|ADGRB2","C1270021"
"70","I0000923","chr1","31740197","31740559","-","23","0.0125493","MRNA_Intron,CDS","CDS|ENSG00000121753|ADGRB2,mrna_intron|ENSG00000121753|ADGRB2","C1270290"
"70","I0000924","chr1","31742728","31742931","-","9","0.04511","MRNA_Intron,CDS","CDS|ENSG00000121753|ADGRB2,mrna_intron|ENSG00000121753|ADGRB2","C1270320"
"70","I0000924","chr1","31742728","31742931","-","9","0.04511","MRNA_Intron,CDS","CDS|ENSG00000121753|ADGRB2,mrna_intron|ENSG00000121753|ADGRB2","C1270340"
"70","I0000927","chr1","31764018","31764355","-","8","0.053293","UTR5,MRNA_Intron","mrna_intron|ENSG00000121753|ADGRB2,UTR5|ENSG00000121753|ADGRB2","C1270820"
"70","I0000929","chr13","20067252","20067534","+","6","0.0820056","MRNA_Intron,CDS","CDS|ENSG00000121741|ZMYM2,mrna_intron|ENSG00000121741|ZMYM2","."
"70","I0000930","chr1","32014101","32014537","+","21","0.014176","MRNA_Intron,CDS","CDS|ENSG00000121774|KHDRBS1,mrna_intron|ENSG00000121774|KHDRBS1","C1275800"
"70","I0000933","chr1","32335802","32336223","-","109","0.00201871","UTR5,MRNA_Intron,CDS","CDS|ENSG00000175130|MARCKSL1,mrna_intron|ENSG00000175130|MARCKSL1,UTR5|ENSG00000175130|MARCKSL1","C1282181"
"70","I0000938","chr13","25171178","25171345","-","13","0.026838","CDS","CDS|ENSG00000165566|AMER2","C1279800"
"70","I0000938","chr13","25171178","25171345","-","13","0.026838","CDS","CDS|ENSG00000165566|AMER2","C1279810"
"70","I0000942","chr13","27623043","27623413","+","10","0.0386394","UTR3,CDS","CDS|ENSG00000186184|POLR1D,UTR3|ENSG00000186184|POLR1D","C1284941"
"70","I0000944","chr13","28138800","28138972","+","6","0.0820056","CDS","CDS|ENSG00000152520|PAN3","C1286000"
"70","I0000944","chr13","28138800","28138972","+","6","0.0820056","CDS","CDS|ENSG00000152520|PAN3","C1286010"
"70","I0000946","chr1","32888892","32889227","+","9","0.04511","UTR5,CDS","CDS|ENSG00000121905|HPCA,UTR5|ENSG00000121905|HPCA","."
"70","I0000948","chr1","32893819","32894526","+","19","0.0162353","UTR3,CDS","CDS|ENSG00000121905|HPCA,UTR3|ENSG00000121905|HPCA","C1294400"
"70","I0000960","chr13","35773209","35773756","-","18","0.0174609","UTR3","UTR3|ENSG00000133083|DCLK1","C1303660"
"70","I0000962","chr13","35774155","35774417","-","9","0.04511","UTR3","UTR3|ENSG00000133083|DCLK1","C1303670"
"70","I0000963","chr13","35947212","35947427","-","7","0.0644905","MRNA_Intron,CDS","CDS|ENSG00000133083|DCLK1,mrna_intron|ENSG00000133083|DCLK1","C1304511"
"70","I0000968","chr13","41194180","41194538","-","7","0.0644905","UTR5,CDS","CDS|ENSG00000120696|KBTBD7,UTR5|ENSG00000120696|KBTBD7","C1316100"
"70","I0000974","chr13","45337395","45337600","-","24","0.011887","UTR3,MRNA_Intron,CDS,SmallNCRNA","CDS|ENSG00000133112|TPT1,mrna_intron|ENSG00000133112|TPT1,UTR3|ENSG00000133112|TPT1,snoRNA|ENSG00000199477|SNORA31","C1327490"
"70","I0000975","chr13","45339438","45339595","-","13","0.026838","MRNA_Intron,CDS","CDS|ENSG00000133112|TPT1,mrna_intron|ENSG00000133112|TPT1","."
"70","I0000976","chr13","45340567","45340780","-","67","0.00328941","UTR5,MRNA_Intron,CDS","CDS|ENSG00000133112|TPT1,mrna_intron|ENSG00000133112|TPT1,UTR5|ENSG00000133112|TPT1","C1327540"
"70","I0000981","chr1","35563214","35563657","+","9","0.04511","MRNA_Intron,CDS","CDS|ENSG00000020129|NCDN,mrna_intron|ENSG00000020129|NCDN","C1354710"
"70","I0000982","chr1","35565242","35565813","+","13","0.026838","UTR3,CDS","CDS|ENSG00000020129|NCDN,UTR3|ENSG00000020129|NCDN","C1354750"
"70","I0000982","chr1","35565242","35565813","+","13","0.026838","UTR3,CDS","CDS|ENSG00000020129|NCDN,UTR3|ENSG00000020129|NCDN","C1354771"
"70","I0000991","chr1","36800230","36800625","-","9","0.04511","UTR3","UTR3|ENSG00000163873|GRIK3","C1376800"
"70","I0001000","chr13","77746551","77746999","+","22","0.0133424","MRNA_Intron,CDS","CDS|ENSG00000139737|SLAIN1,mrna_intron|ENSG00000139737|SLAIN1","C1393980"
"70","I0001002","chr1","37800621","37801089","+","9","0.04511","UTR3","UTR3|ENSG00000185090|MANEAL","C1401491"
"70","I0001010","chr13","91350688","91350842","+","6","0.0820056","PutativeNCRNA","processed_transcript|ENSG00000215417|MIR17HG;mir-18a,processed_transcript|ENSG00000215417|MIR17HG;mir-19a,processed_transcript|ENSG00000215417|MIR17HG;mir-92a-1,processed_transcript|ENSG00000215417|MIR17HG;mir-19b-1,processed_transcript|ENSG00000215417|MIR17HG;mir-20a,processed_transcript|ENSG00000215417|MIR17HG,processed_transcript|ENSG00000215417|MIR17HG;mir-17","C1417370"
"70","I0001015","chr1","39382013","39382286","+","6","0.0820056","MRNA_Intron,CDS","CDS|ENSG00000127603|MACF1,mrna_intron|ENSG00000127603|MACF1","C1428591"
"70","I0001022","chr1","40622442","40622662","-","9","0.04511","UTR3","UTR3|ENSG00000117016|RIMS3","C1440721"
"70","I0001031","chr14","100546367","100546663","-","9","0.04511","UTR5,MRNA_Intron,CDS","CDS|ENSG00000183092|BEGAIN,mrna_intron|ENSG00000183092|BEGAIN,UTR5|ENSG00000183092|BEGAIN","C1441770"
"70","I0001033","chr14","100829040","100829194","+","6","0.0820056","LongNCRNA","lincRNA|ENSG00000258399|MEG8,lincRNA|ENSG00000214548|MEG3","C1442970"
"70","I0001036","chr14","101964672","101965075","+","8","0.053293","UTR5,MRNA_Intron,CDS","CDS|ENSG00000197102|DYNC1H1,mrna_intron|ENSG00000197102|DYNC1H1,UTR5|ENSG00000197102|DYNC1H1","C1446380"
"70","I0001043","chr14","102971828","102972149","-","7","0.0644905","MRNA_Intron,CDS","CDS|ENSG00000198752|CDC42BPB,mrna_intron|ENSG00000198752|CDC42BPB","C1448470"
"70","I0001044","chr14","102983462","102983708","-","8","0.053293","MRNA_Intron,CDS","CDS|ENSG00000198752|CDC42BPB,mrna_intron|ENSG00000198752|CDC42BPB","C1448491"
"70","I0001045","chr14","103337854","103338114","+","51","0.0046187","MRNA_Intron,SmallNCRNA","mrna_intron|ENSG00000100664|EIF5,snoRNA|ENSG00000272533|SNORA28","C1449440"
"70","I0001046","chr14","103521671","103522479","-","88","0.0024603","UTR3,UTR5,MRNA_Intron,CDS","CDS|ENSG00000166165|CKB,mrna_intron|ENSG00000166165|CKB,UTR3|ENSG00000166165|CKB,UTR5|ENSG00000166165|CKB","C1449841"
"70","I0001046","chr14","103521671","103522479","-","88","0.0024603","UTR3,UTR5,MRNA_Intron,CDS","CDS|ENSG00000166165|CKB,mrna_intron|ENSG00000166165|CKB,UTR3|ENSG00000166165|CKB,UTR5|ENSG00000166165|CKB","C1449850"
"70","I0001050","chr14","103729093","103729243","+","6","0.0820056","UTR3,MRNA_Intron,CDS","CDS|ENSG00000100711|ZFYVE21,mrna_intron|ENSG00000100711|ZFYVE21,UTR3|ENSG00000100711|ZFYVE21","C1450510"
"70","I0001052","chr14","104175549","104175717","+","6","0.0820056","CDS","CDS|ENSG00000066735|KIF26A","C1452260"
"70","I0001062","chr1","41362237","41362490","+","8","0.053293","MRNA_Intron,CDS","CDS|ENSG00000204060|FOXO6,mrna_intron|ENSG00000204060|FOXO6","C1463240"
"70","I0001065","chr14","20342966","20343409","-","17540","1.80242e-05","PutativeNCRNA","antisense|ENSG00000259001|RPPH1,antisense|ENSG00000259001|RPPH1;RNaseP_nuc","C1468570"
"70","I0001065","chr14","20342966","20343409","-","17540","1.80242e-05","PutativeNCRNA","antisense|ENSG00000259001|RPPH1,antisense|ENSG00000259001|RPPH1;RNaseP_nuc","C1468580"
"70","I0001065","chr14","20342966","20343409","-","17540","1.80242e-05","PutativeNCRNA","antisense|ENSG00000259001|RPPH1,antisense|ENSG00000259001|RPPH1;RNaseP_nuc","C1468590"
"70","I0001066","chr14","20343139","20343506","+","8","0.053293","Antisense_PutativeNCRNA","exon|ENSG00000129484|PARP2","C1468570"
"70","I0001066","chr14","20343139","20343506","+","8","0.053293","Antisense_PutativeNCRNA","exon|ENSG00000129484|PARP2","C1468580"
"70","I0001066","chr14","20343139","20343506","+","8","0.053293","Antisense_PutativeNCRNA","exon|ENSG00000129484|PARP2","C1468590"
"70","I0001070","chr14","21074733","21075155","+","16","0.0205341","CDS","CDS|ENSG00000165801|ARHGEF40","C1470330"
"70","I0001070","chr14","21074733","21075155","+","16","0.0205341","CDS","CDS|ENSG00000165801|ARHGEF40","C1470340"
"70","I0001071","chr14","21081963","21082592","+","10","0.0386394","UTR3,MRNA_Intron,CDS","CDS|ENSG00000165801|ARHGEF40,mrna_intron|ENSG00000165801|ARHGEF40,UTR3|ENSG00000165801|ARHGEF40","C1470400"
"70","I0001071","chr14","21081963","21082592","+","10","0.0386394","UTR3,MRNA_Intron,CDS","CDS|ENSG00000165801|ARHGEF40,mrna_intron|ENSG00000165801|ARHGEF40,UTR3|ENSG00000165801|ARHGEF40","C1470410"
"70","I0001074","chr14","21524268","21524854","-","13","0.026838","CDS","CDS|ENSG00000165821|SALL2","C1471661"
"70","I0001074","chr14","21524268","21524854","-","13","0.026838","CDS","CDS|ENSG00000165821|SALL2","C1471671"
"70","I0001075","chr14","22929062","22929276","-","8","0.053293","UTR5,MRNA_Intron,CDS","CDS|ENSG00000100462|PRMT5,mrna_intron|ENSG00000100462|PRMT5,UTR5|ENSG00000100462|PRMT5","C1475500"
"70","I0001078","chr14","23063962","23064224","-","17","0.0188263","UTR3,MRNA_Intron,CDS","CDS|ENSG00000100813|ACIN1,mrna_intron|ENSG00000100813|ACIN1,UTR3|ENSG00000100813|ACIN1","C1476030"
"70","I0001083","chr14","23346289","23346896","-","68","0.00322182","UTR3,CDS","CDS|ENSG00000092096|SLC22A17,CDS|ENSG00000283151|AL049829.1,UTR3|ENSG00000092096|SLC22A17,UTR3|ENSG00000283151|AL049829.1","C1477320"
"70","I0001083","chr14","23346289","23346896","-","68","0.00322182","UTR3,CDS","CDS|ENSG00000092096|SLC22A17,CDS|ENSG00000283151|AL049829.1,UTR3|ENSG00000092096|SLC22A17,UTR3|ENSG00000283151|AL049829.1","C1477330"
"70","I0001083","chr14","23346289","23346896","-","68","0.00322182","UTR3,CDS","CDS|ENSG00000092096|SLC22A17,CDS|ENSG00000283151|AL049829.1,UTR3|ENSG00000092096|SLC22A17,UTR3|ENSG00000283151|AL049829.1","C1477341"
"70","I0001083","chr14","23346289","23346896","-","68","0.00322182","UTR3,CDS","CDS|ENSG00000092096|SLC22A17,CDS|ENSG00000283151|AL049829.1,UTR3|ENSG00000092096|SLC22A17,UTR3|ENSG00000283151|AL049829.1","C1477351"
"70","I0001084","chr14","23352288","23352451","-","19","0.0162353","UTR5,CDS","CDS|ENSG00000092096|SLC22A17,UTR5|ENSG00000092096|SLC22A17","C1477421"
"70","I0001085","chr14","23359493","23359770","-","7","0.0644905","CDS","CDS|ENSG00000100842|EFS","C1477510"
"70","I0001088","chr14","23570723","23571430","-","34","0.0075251","MRNA_Intron,CDS","CDS|ENSG00000092051|JPH4,mrna_intron|ENSG00000092051|JPH4","C1478910"
"70","I0001092","chr14","24075204","24075421","+","9","0.04511","UTR3,MRNA_Intron,CDS","CDS|ENSG00000100884|CPNE6,mrna_intron|ENSG00000100884|CPNE6,UTR3|ENSG00000100884|CPNE6","."
"70","I0001100","chr14","24399230","24399448","+","6","0.0820056","UTR5,MRNA_Intron,CDS","CDS|ENSG00000205978|NYNRIN,mrna_intron|ENSG00000205978|NYNRIN,UTR5|ENSG00000205978|NYNRIN","C1482010"
"70","I0001102","chr14","24409020","24409573","+","13","0.026838","CDS","CDS|ENSG00000205978|NYNRIN","C1482051"
"70","I0001102","chr14","24409020","24409573","+","13","0.026838","CDS","CDS|ENSG00000205978|NYNRIN","C1482061"
"70","I0001102","chr14","24409020","24409573","+","13","0.026838","CDS","CDS|ENSG00000205978|NYNRIN","C1482070"
"70","I0001103","chr14","24418741","24419188","+","11","0.0336512","UTR3","UTR3|ENSG00000205978|NYNRIN","C1482220"
"70","I0001106","chr14","26597166","26597494","-","8","0.053293","UTR5,MRNA_Intron,CDS","CDS|ENSG00000139910|NOVA1,mrna_intron|ENSG00000139910|NOVA1,UTR5|ENSG00000139910|NOVA1","C1487300"
"70","I0001107","chr1","42682432","42682602","+","6","0.0820056","UTR5,CDS","CDS|ENSG00000065978|YBX1,UTR5|ENSG00000065978|YBX1","C1492490"
"70","I0001111","chr1","43171335","43171612","-","7","0.0644905","MRNA_Intron,CDS","CDS|ENSG00000117395|EBNA1BP2,mrna_intron|ENSG00000117395|EBNA1BP2","C1505520"
"70","I0001115","chr14","35762704","35762922","-","32","0.00816946","MRNA_Intron,CDS","CDS|ENSG00000174373|RALGAPA1,mrna_intron|ENSG00000174373|RALGAPA1","C1508111"
"70","I0001115","chr14","35762704","35762922","-","32","0.00816946","MRNA_Intron,CDS","CDS|ENSG00000174373|RALGAPA1,mrna_intron|ENSG00000174373|RALGAPA1","C1508120"
"70","I0001117","chr1","43605194","43605370","+","6","0.0820056","CDS","CDS|ENSG00000142949|PTPRF","C1516691"
"70","I0001118","chr1","43623367","43623596","+","10","0.0386394","UTR3","UTR3|ENSG00000142949|PTPRF","C1517140"
"70","I0001118","chr1","43623367","43623596","+","10","0.0386394","UTR3","UTR3|ENSG00000142949|PTPRF","C1517170"
"70","I0001120","chr1","43949904","43950231","+","9","0.04511","MRNA_Intron,CDS","CDS|ENSG00000117408|IPO13,mrna_intron|ENSG00000117408|IPO13","C1521450"
"70","I0001122","chr1","43981714","43982012","+","14","0.0243912","MRNA_Intron,CDS","CDS|ENSG00000117411|B4GALT2,mrna_intron|ENSG00000117411|B4GALT2","C1522130"
"70","I0001123","chr1","43990330","43991279","+","48","0.00492511","UTR3,CDS","CDS|ENSG00000117411|B4GALT2,UTR3|ENSG00000117411|B4GALT2","C0000129"
"70","I0001123","chr1","43990330","43991279","+","48","0.00492511","UTR3,CDS","CDS|ENSG00000117411|B4GALT2,UTR3|ENSG00000117411|B4GALT2","C1522211"
"70","I0001123","chr1","43990330","43991279","+","48","0.00492511","UTR3,CDS","CDS|ENSG00000117411|B4GALT2,UTR3|ENSG00000117411|B4GALT2","C1522220"
"70","I0001123","chr1","43990330","43991279","+","48","0.00492511","UTR3,CDS","CDS|ENSG00000117411|B4GALT2,UTR3|ENSG00000117411|B4GALT2","C1522240"
"70","I0001126","chr14","41607232","41607483","+","6","0.0820056","Intergenic","exon|ENSG00000165379|LRFN5","C1520370"
"70","I0001126","chr14","41607232","41607483","+","6","0.0820056","Intergenic","exon|ENSG00000165379|LRFN5","C1520381"
"70","I0001128","chr1","44219811","44220003","+","8","0.053293","MRNA_Intron,CDS","CDS|ENSG00000178028|DMAP1,mrna_intron|ENSG00000178028|DMAP1","C1525181"
"70","I0001130","chr1","44221084","44221585","-","11","0.0336512","UTR3,CDS","CDS|ENSG00000117419|ERI3,UTR3|ENSG00000117419|ERI3","C1525220"
"70","I0001130","chr1","44221084","44221585","-","11","0.0336512","UTR3,CDS","CDS|ENSG00000117419|ERI3,UTR3|ENSG00000117419|ERI3","C1525231"
"70","I0001132","chr1","44338907","44339322","-","12","0.0298841","MRNA_Intron,CDS","CDS|ENSG00000117419|ERI3,mrna_intron|ENSG00000117419|ERI3","C1527650"
"70","I0001134","chr1","44645271","44645635","+","6","0.0820056","MRNA_Intron,CDS","CDS|ENSG00000187147|RNF220,mrna_intron|ENSG00000187147|RNF220","C1533340"
"70","I0001134","chr1","44645271","44645635","+","6","0.0820056","MRNA_Intron,CDS","CDS|ENSG00000187147|RNF220,mrna_intron|ENSG00000187147|RNF220","C1533351"
"70","I0001136","chr1","44730875","44731158","-","21","0.014176","SmallNCRNA","snRNA|ENSG00000200169|RNU5D-1;U5","C1535481"
"70","I0001137","chr1","44776501","44776692","+","166","0.00136533","MRNA_Intron,CDS,SmallNCRNA","CDS|ENSG00000142937|RPS8,mrna_intron|ENSG00000142937|RPS8,snoRNA|ENSG00000200913|SNORD46","C1536380"
"70","I0001142","chr14","51966666","51967010","+","14","0.0243912","UTR3,CDS","CDS|ENSG00000186469|GNG2,UTR3|ENSG00000186469|GNG2","C1540750"
"70","I0001142","chr14","51966666","51967010","+","14","0.0243912","UTR3,CDS","CDS|ENSG00000186469|GNG2,UTR3|ENSG00000186469|GNG2","C1540761"
"70","I0001142","chr14","51966666","51967010","+","14","0.0243912","UTR3,CDS","CDS|ENSG00000186469|GNG2,UTR3|ENSG00000186469|GNG2","C1540770"
"70","I0001144","chr14","56288463","56288688","+","11","0.0336512","MRNA_Intron,CDS","CDS|ENSG00000139946|PELI2,mrna_intron|ENSG00000139946|PELI2","C1551221"
"70","I0001146","chr14","58138428","58138911","-","13","0.026838","CDS","CDS|ENSG00000139971|C14orf37","C1555800"
"70","I0001148","chr14","58640735","58640940","+","20","0.015262","UTR5,MRNA_Intron,CDS","CDS|ENSG00000165617|DACT1,mrna_intron|ENSG00000165617|DACT1,UTR5|ENSG00000165617|DACT1","C1556931"
"70","I0001149","chr14","59630314","59630723","-","30","0.00883636","UTR5,MRNA_Intron,CDS","CDS|ENSG00000139970|RTN1,mrna_intron|ENSG00000139970|RTN1,UTR5|ENSG00000139970|RTN1","C1559811"
"70","I0001150","chr14","59726869","59727231","-","9","0.04511","MRNA_Intron,CDS","CDS|ENSG00000139970|RTN1,mrna_intron|ENSG00000139970|RTN1","C1560020"
"70","I0001150","chr14","59726869","59727231","-","9","0.04511","MRNA_Intron,CDS","CDS|ENSG00000139970|RTN1,mrna_intron|ENSG00000139970|RTN1","C1560030"
"70","I0001151","chr14","59727303","59727638","-","6","0.0820056","CDS","CDS|ENSG00000139970|RTN1","C1560030"
"70","I0001153","chr1","46278483","46279063","-","16","0.0205341","UTR3,CDS","CDS|ENSG00000132128|LRRC41,UTR3|ENSG00000132128|LRRC41","."
"70","I0001154","chr1","46285429","46285968","-","67","0.00328941","CDS","CDS|ENSG00000132128|LRRC41","C1574500"
"70","I0001154","chr1","46285429","46285968","-","67","0.00328941","CDS","CDS|ENSG00000132128|LRRC41","C1574520"
"70","I0001160","chr14","64945985","64946330","-","8","0.053293","UTR3","UTR3|ENSG00000139998|RAB15","C1572501"
"70","I0001160","chr14","64945985","64946330","-","8","0.053293","UTR3","UTR3|ENSG00000139998|RAB15","C1572510"
"70","I0001161","chr14","64946396","64946681","-","11","0.0336512","UTR3","UTR3|ENSG00000139998|RAB15","C1572520"
"70","I0001162","chr14","64950933","64951131","-","23","0.0125493","UTR3,MRNA_Intron,CDS","CDS|ENSG00000139998|RAB15,mrna_intron|ENSG00000139998|RAB15,UTR3|ENSG00000139998|RAB15","C1572601"
"70","I0001162","chr14","64950933","64951131","-","23","0.0125493","UTR3,MRNA_Intron,CDS","CDS|ENSG00000139998|RAB15,mrna_intron|ENSG00000139998|RAB15,UTR3|ENSG00000139998|RAB15","C1572610"
"70","I0001162","chr14","64950933","64951131","-","23","0.0125493","UTR3,MRNA_Intron,CDS","CDS|ENSG00000139998|RAB15,mrna_intron|ENSG00000139998|RAB15,UTR3|ENSG00000139998|RAB15","C1572620"
"70","I0001188","chr14","76762587","76763308","+","53","0.00438889","UTR5,MRNA_Intron,CDS","CDS|ENSG00000071246|VASH1,mrna_intron|ENSG00000071246|VASH1,UTR5|ENSG00000071246|VASH1","C0005056"
"70","I0001188","chr14","76762587","76763308","+","53","0.00438889","UTR5,MRNA_Intron,CDS","CDS|ENSG00000071246|VASH1,mrna_intron|ENSG00000071246|VASH1,UTR5|ENSG00000071246|VASH1","C1609450"
"70","I0001189","chr14","77026677","77026875","-","7","0.0644905","CDS","CDS|ENSG00000119669|IRF2BPL","C1610730"
"70","I0001199","chr1","48758906","48759275","-","7","0.0644905","MRNA_Intron,CDS","CDS|ENSG00000162373|BEND5,mrna_intron|ENSG00000186094|AGBL4","C1643751"
"70","I0001202","chr14","90397041","90397372","+","8","0.053293","UTR5,MRNA_Intron,CDS","CDS|ENSG00000198668|CALM1,mrna_intron|ENSG00000198668|CALM1,UTR5|ENSG00000198668|CALM1","C1643560"
"70","I0001203","chr14","90406288","90407597","+","85","0.00255943","UTR3","UTR3|ENSG00000198668|CALM1","C1643680"
"70","I0001203","chr14","90406288","90407597","+","85","0.00255943","UTR3","UTR3|ENSG00000198668|CALM1","C1643691"
"70","I0001207","chr14","92932380","92932750","+","53","0.00438889","CDS","CDS|ENSG00000100604|CHGA","C1650351"
"70","I0001207","chr14","92932380","92932750","+","53","0.00438889","CDS","CDS|ENSG00000100604|CHGA","C1650371"
"70","I0001211","chr14","95533249","95533619","-","668","0.000423568","NCRNA_Intron","noncoding_intron|ENSG00000247092|SNHG10","C1657241"
"70","I0001216","chr1","51421696","51421925","-","6","0.0820056","MRNA_Intron,CDS","CDS|ENSG00000085832|EPS15,mrna_intron|ENSG00000085832|EPS15","C1676901"
"70","I0001219","chr1","53317392","53317552","-","8","0.053293","MRNA_Intron","mrna_intron|ENSG00000157193|LRP8","C1699151"
"70","I0001224","chr15","40908330","40908558","+","6","0.0820056","NCRNA_Intron","noncoding_intron|ENSG00000251161|RP11-540O11.1","C1705631"
"70","I0001234","chr1","54851553","54851932","-","10","0.0386394","UTR3","UTR3|ENSG00000116133|DHCR24","."
"70","I0001241","chr15","64155294","64155844","+","8","0.053293","UTR3","UTR3|ENSG00000157734|SNX22","C1743310"
"70","I0001242","chr15","64155824","64156146","-","23","0.0125493","UTR3,MRNA_Intron,CDS","CDS|ENSG00000166794|PPIB,mrna_intron|ENSG00000166794|PPIB,UTR3|ENSG00000166794|PPIB","C1743310"
"70","I0001244","chr15","64675772","64676029","+","7","0.0644905","CDS","CDS|ENSG00000180357|ZNF609","C1743870"
"70","I0001244","chr15","64675772","64676029","+","7","0.0644905","CDS","CDS|ENSG00000180357|ZNF609","C1743880"
"70","I0001248","chr15","70051081","70051385","-","6","0.0820056","MRNA_Intron","mrna_intron|ENSG00000140332|TLE3","C1756050"
"70","I0001250","chr15","74131535","74131823","+","6","0.0820056","MRNA_Intron","mrna_intron|ENSG00000167178|ISLR2","C1764511"
"70","I0001252","chr15","74800414","74800651","+","11","0.0336512","MRNA_Intron,CDS","CDS|ENSG00000103653|CSK,mrna_intron|ENSG00000103653|CSK","C1766721"
"70","I0001259","chr15","82846418","82846857","-","12","0.0298841","UTR3","UTR3|ENSG00000103942|HOMER2","C1785511"
"70","I0001262","chr1","58783692","58784060","-","15","0.0223365","UTR5","UTR5|ENSG00000177606|JUN","C1801990"
"70","I0001265","chr15","88475141","88475371","+","8","0.053293","MRNA_Intron,CDS","CDS|ENSG00000181991|MRPS11,mrna_intron|ENSG00000181991|MRPS11","."
"70","I0001267","chr15","90953521","90953946","+","20","0.015262","UTR3,CDS","CDS|ENSG00000140553|UNC45A,UTR3|ENSG00000140553|UNC45A","C1800380"
"70","I0001268","chr15","90953962","90954149","+","9","0.04511","UTR3","UTR3|ENSG00000140553|UNC45A","C1800390"
"70","I0001271","chr16","11675988","11676520","+","44","0.00546133","UTR3,UTR5,CDS","CDS|ENSG00000184602|SNN,UTR3|ENSG00000184602|SNN,UTR5|ENSG00000184602|SNN","C1825830"
"70","I0001272","chr16","11676551","11677382","+","15","0.0223365","UTR3","UTR3|ENSG00000184602|SNN","C1825830"
"70","I0001272","chr16","11676551","11677382","+","15","0.0223365","UTR3","UTR3|ENSG00000184602|SNN","C1825840"
"70","I0001273","chr16","1220381","1220591","+","7","0.0644905","CDS","CDS|ENSG00000196557|CACNA1H","C1826771"
"70","I0001275","chr1","6146180","6146395","-","11","0.0336512","MRNA_Intron,CDS","CDS|ENSG00000116254|CHD5,mrna_intron|ENSG00000116254|CHD5","C1828090"
"70","I0001280","chr16","2303825","2304048","-","9","0.04511","MRNA_Intron,CDS","CDS|ENSG00000167972|ABCA3,mrna_intron|ENSG00000167972|ABCA3","C1846590"
"70","I0001283","chr16","2933789","2934044","+","6","0.0820056","MRNA_Intron,CDS","CDS|ENSG00000059122|FLYWCH1,mrna_intron|ENSG00000059122|FLYWCH1","C1857451"
"70","I0001285","chr16","29806154","29806316","+","7","0.0644905","MRNA_Intron,CDS","CDS|ENSG00000103495|MAZ,mrna_intron|ENSG00000103495|MAZ","C1858140"
"70","I0001286","chr16","29810167","29811243","+","746","0.000383014","UTR3,PutativeNCRNA,CDS,NCRNA_Intron","CDS|ENSG00000103495|MAZ,UTR3|ENSG00000103495|MAZ,processed_transcript|ENSG00000280607|AC009133.24,noncoding_intron|ENSG00000280607|AC009133.24","C1858180"
"70","I0001286","chr16","29810167","29811243","+","746","0.000383014","UTR3,PutativeNCRNA,CDS,NCRNA_Intron","CDS|ENSG00000103495|MAZ,UTR3|ENSG00000103495|MAZ,processed_transcript|ENSG00000280607|AC009133.24,noncoding_intron|ENSG00000280607|AC009133.24","C1858191"
"70","I0001286","chr16","29810167","29811243","+","746","0.000383014","UTR3,PutativeNCRNA,CDS,NCRNA_Intron","CDS|ENSG00000103495|MAZ,UTR3|ENSG00000103495|MAZ,processed_transcript|ENSG00000280607|AC009133.24,noncoding_intron|ENSG00000280607|AC009133.24","C1858200"
"70","I0001286","chr16","29810167","29811243","+","746","0.000383014","UTR3,PutativeNCRNA,CDS,NCRNA_Intron","CDS|ENSG00000103495|MAZ,UTR3|ENSG00000103495|MAZ,processed_transcript|ENSG00000280607|AC009133.24,noncoding_intron|ENSG00000280607|AC009133.24","C1858210"
"70","I0001288","chr16","29815214","29815484","+","8","0.053293","UTR3","UTR3|ENSG00000167371|PRRT2","C1858300"
"70","I0001289","chr16","29819578","29820102","+","15","0.0223365","UTR3,CDS","CDS|ENSG00000280789|PAGR1,CDS|ENSG00000281348|CTD-2574D22.6,UTR3|ENSG00000280789|PAGR1,UTR3|ENSG00000280893|AC009133.23,UTR3|ENSG00000281348|CTD-2574D22.6","C1858361"
"70","I0001291","chr16","29986284","29987093","+","27","0.0102648","CDS","CDS|ENSG00000149930|TAOK2","C1858660"
"70","I0001292","chr16","30352155","30352617","-","13","0.026838","UTR3","UTR3|ENSG00000169217|CD2BP2","C1859070"
"70","I0001293","chr16","30651190","30651404","+","6","0.0820056","UTR5","UTR5|ENSG00000156858|PRR14","."
"70","I0001294","chr16","30893721","30893931","-","11","0.0336512","MRNA_Intron,CDS,NCRNA_Intron","CDS|ENSG00000099385|BCL7C,mrna_intron|ENSG00000099385|BCL7C,noncoding_intron|ENSG00000262721|AC106782.20","C1859920"
"70","I0001296","chr16","30927319","30928077","+","51","0.0046187","UTR5,MRNA_Intron,CDS","CDS|ENSG00000099364|FBXL19,mrna_intron|ENSG00000099364|FBXL19,UTR5|ENSG00000099364|FBXL19","C1860230"
"70","I0001296","chr16","30927319","30928077","+","51","0.0046187","UTR5,MRNA_Intron,CDS","CDS|ENSG00000099364|FBXL19,mrna_intron|ENSG00000099364|FBXL19,UTR5|ENSG00000099364|FBXL19","C1860240"
"70","I0001297","chr16","30930138","30930404","+","14","0.0243912","UTR5,CDS","CDS|ENSG00000099364|FBXL19,UTR5|ENSG00000099364|FBXL19","C1860281"
"70","I0001297","chr16","30930138","30930404","+","14","0.0243912","UTR5,CDS","CDS|ENSG00000099364|FBXL19,UTR5|ENSG00000099364|FBXL19","C1860290"
"70","I0001297","chr16","30930138","30930404","+","14","0.0243912","UTR5,CDS","CDS|ENSG00000099364|FBXL19,UTR5|ENSG00000099364|FBXL19","C1860300"
"70","I0001301","chr1","64807245","64807394","+","6","0.0820056","CDS","CDS|ENSG00000162437|RAVER2","C1884201"
"70","I0001307","chr1","6619962","6620139","+","6","0.0820056","CDS","CDS|ENSG00000116273|PHF13","C1902870"
"70","I0001314","chr16","67801184","67801333","-","6","0.0820056","MRNA_Intron","mrna_intron|ENSG00000141084|RANBP10","C1912751"
"70","I0001316","chr16","680426","680751","+","19","0.0162353","UTR5,MRNA_Intron,CDS","CDS|ENSG00000103266|STUB1,mrna_intron|ENSG00000103266|STUB1,UTR5|ENSG00000103266|STUB1","C1914300"
"70","I0001316","chr16","680426","680751","+","19","0.0162353","UTR5,MRNA_Intron,CDS","CDS|ENSG00000103266|STUB1,mrna_intron|ENSG00000103266|STUB1,UTR5|ENSG00000103266|STUB1","C1914350"
"70","I0001321","chr16","72959061","72959266","-","8","0.053293","CDS","CDS|ENSG00000140836|ZFHX3","C1921850"
"70","I0001332","chr17","1436519","1436959","-","10","0.0386394","MRNA_Intron,CDS","CDS|ENSG00000167193|CRK,mrna_intron|ENSG00000167193|CRK","C1968560"
"70","I0001332","chr17","1436519","1436959","-","10","0.0386394","MRNA_Intron,CDS","CDS|ENSG00000167193|CRK,mrna_intron|ENSG00000167193|CRK","C1968570"
"70","I0001335","chr17","16061454","16061800","-","9","0.04511","CDS","CDS|ENSG00000141027|NCOR1","C1976930"
"70","I0001335","chr17","16061454","16061800","-","9","0.04511","CDS","CDS|ENSG00000141027|NCOR1","C1976940"
"70","I0001336","chr17","1678627","1678839","-","8","0.053293","MRNA_Intron,CDS","CDS|ENSG00000174231|PRPF8,mrna_intron|ENSG00000174231|PRPF8","C1974981"
"70","I0001336","chr17","1678627","1678839","-","8","0.053293","MRNA_Intron,CDS","CDS|ENSG00000174231|PRPF8,mrna_intron|ENSG00000174231|PRPF8","C1975001"
"70","I0001337","chr17","17164202","17165962","+","66","0.00334349","CDS","CDS|ENSG00000133030|MPRIP","C1980411"
"70","I0001337","chr17","17164202","17165962","+","66","0.00334349","CDS","CDS|ENSG00000133030|MPRIP","C1980430"
"70","I0001338","chr17","1728303","1728692","+","14","0.0243912","MRNA_Intron,CDS","CDS|ENSG00000167716|WDR81,mrna_intron|ENSG00000167716|WDR81","C1976351"
"70","I0001342","chr17","17796523","17797258","+","13","0.026838","MRNA_Intron,CDS","CDS|ENSG00000108557|RAI1,mrna_intron|ENSG00000108557|RAI1","C1982630"
"70","I0001345","chr17","18184413","18184758","+","28","0.00982769","CDS","CDS|ENSG00000091542|ALKBH5","C1985291"
"70","I0001349","chr17","18865805","18866060","+","8","0.053293","UTR5,MRNA_Intron,CDS","CDS|ENSG00000141127|PRPSAP2,mrna_intron|ENSG00000141127|PRPSAP2,UTR5|ENSG00000141127|PRPSAP2","."
"70","I0001351","chr17","19415296","19415853","+","19","0.0162353","MRNA_Intron,CDS","CDS|ENSG00000128482|RNF112,mrna_intron|ENSG00000128482|RNF112","C1990131"
"70","I0001352","chr17","19416614","19417163","+","14","0.0243912","UTR3","UTR3|ENSG00000128482|RNF112","C1990141"
"70","I0001354","chr17","21000449","21001434","-","22","0.0133424","UTR3","UTR3|ENSG00000124422|USP22","C1994401"
"70","I0001354","chr17","21000449","21001434","-","22","0.0133424","UTR3","UTR3|ENSG00000124422|USP22","C1994410"
"70","I0001355","chr17","21001445","21001922","-","19","0.0162353","UTR3","UTR3|ENSG00000124422|USP22","C1994420"
"70","I0001356","chr17","21002403","21003037","-","40","0.00609668","UTR3,CDS","CDS|ENSG00000124422|USP22,UTR3|ENSG00000124422|USP22","C1994430"
"70","I0001356","chr17","21002403","21003037","-","40","0.00609668","UTR3,CDS","CDS|ENSG00000124422|USP22,UTR3|ENSG00000124422|USP22","C1994440"
"70","I0001360","chr17","2337617","2337855","+","11","0.0336512","UTR5,MRNA_Intron,CDS","CDS|ENSG00000141258|SGSM2,mrna_intron|ENSG00000141258|SGSM2,UTR5|ENSG00000141258|SGSM2","C1996670"
"70","I0001375","chr17","28720561","28720718","+","58","0.00390674","UTR5,MRNA_Intron,CDS,SmallNCRNA","CDS|ENSG00000198242|RPL23A,mrna_intron|ENSG00000198242|RPL23A,UTR5|ENSG00000198242|RPL23A,snoRNA|ENSG00000238423|SNORD42B;SNORD42","C2004330"
"70","I0001376","chr17","28748949","28749744","+","52","0.00449704","UTR3,MRNA_Intron,CDS","CDS|ENSG00000076604|TRAF4,mrna_intron|ENSG00000076604|TRAF4,UTR3|ENSG00000076604|TRAF4","C2004591"
"70","I0001377","chr17","28879254","28879849","-","13","0.026838","UTR3","UTR3|ENSG00000132589|FLOT2","C2005010"
"70","I0001378","chr17","28884080","28884308","-","10","0.0386394","MRNA_Intron,CDS","CDS|ENSG00000132589|FLOT2,mrna_intron|ENSG00000132589|FLOT2","C2005060"
"70","I0001381","chr17","28954875","28955324","-","22","0.0133424","UTR3","UTR3|ENSG00000063015|SEZ6","C2005621"
"70","I0001382","chr17","28960669","28960908","-","9","0.04511","MRNA_Intron,CDS","CDS|ENSG00000063015|SEZ6,mrna_intron|ENSG00000063015|SEZ6","C2005760"
"70","I0001385","chr17","29092196","29092404","-","13","0.026838","UTR3,MRNA_Intron,CDS","CDS|ENSG00000196535|MYO18A,mrna_intron|ENSG00000196535|MYO18A,UTR3|ENSG00000196535|MYO18A","C2006880"
"70","I0001386","chr17","29098679","29098928","-","21","0.014176","UTR3,MRNA_Intron,CDS","CDS|ENSG00000196535|MYO18A,mrna_intron|ENSG00000196535|MYO18A,UTR3|ENSG00000196535|MYO18A","C2007001"
"70","I0001386","chr17","29098679","29098928","-","21","0.014176","UTR3,MRNA_Intron,CDS","CDS|ENSG00000196535|MYO18A,mrna_intron|ENSG00000196535|MYO18A,UTR3|ENSG00000196535|MYO18A","C2007011"
"70","I0001387","chr17","29165799","29166164","-","31","0.00844433","MRNA_Intron,CDS","CDS|ENSG00000196535|MYO18A,mrna_intron|ENSG00000196535|MYO18A","C2007650"
"70","I0001391","chr17","29611922","29612113","+","11","0.0336512","MRNA_Intron,CDS,NCRNA_Intron","CDS|ENSG00000198720|ANKRD13B,mrna_intron|ENSG00000198720|ANKRD13B,noncoding_intron|ENSG00000264031|ABHD15-AS1","C2009280"
"70","I0001391","chr17","29611922","29612113","+","11","0.0336512","MRNA_Intron,CDS,NCRNA_Intron","CDS|ENSG00000198720|ANKRD13B,mrna_intron|ENSG00000198720|ANKRD13B,noncoding_intron|ENSG00000264031|ABHD15-AS1","C2009290"
"70","I0001392","chr17","29613440","29613842","+","15","0.0223365","UTR3,CDS,NCRNA_Intron","CDS|ENSG00000198720|ANKRD13B,UTR3|ENSG00000198720|ANKRD13B,noncoding_intron|ENSG00000264031|ABHD15-AS1","C2009330"
"70","I0001392","chr17","29613440","29613842","+","15","0.0223365","UTR3,CDS,NCRNA_Intron","CDS|ENSG00000198720|ANKRD13B,UTR3|ENSG00000198720|ANKRD13B,noncoding_intron|ENSG00000264031|ABHD15-AS1","C2009340"
"70","I0001393","chr17","29614378","29614754","+","7","0.0644905","UTR3,NCRNA_Intron","UTR3|ENSG00000198720|ANKRD13B,noncoding_intron|ENSG00000264031|ABHD15-AS1","C2009370"
"70","I0001395","chr17","32487423","32488026","+","40","0.00609668","UTR5,MRNA_Intron,CDS","CDS|ENSG00000176749|CDK5R1,mrna_intron|ENSG00000176749|CDK5R1,UTR5|ENSG00000176749|CDK5R1","C2018440"
"70","I0001395","chr17","32487423","32488026","+","40","0.00609668","UTR5,MRNA_Intron,CDS","CDS|ENSG00000176749|CDK5R1,mrna_intron|ENSG00000176749|CDK5R1,UTR5|ENSG00000176749|CDK5R1","C2018450"
"70","I0001399","chr17","35724526","35724813","+","9","0.04511","UTR3","UTR3|ENSG00000006125|AP2B1","C2030441"
"70","I0001400","chr17","35726093","35726453","+","6","0.0820056","UTR3","UTR3|ENSG00000006125|AP2B1","C2030451"
"70","I0001401","chr17","35742650","35742928","+","7","0.0644905","UTR3","UTR3|ENSG00000270885|RASL10B","C2030631"
"70","I0001403","chr17","3590964","3591258","-","7","0.0644905","UTR3,MRNA_Intron,CDS","CDS|ENSG00000196689|TRPV1,mrna_intron|ENSG00000196689|TRPV1,UTR3|ENSG00000262304|RP11-235E17.2","C2044300"
"70","I0001408","chr17","38551519","38552126","-","25","0.0112922","MRNA_Intron,CDS","CDS|ENSG00000277363|SRCIN1,mrna_intron|ENSG00000277363|SRCIN1","C2041790"
"70","I0001411","chr17","38578439","38578634","-","6","0.0820056","MRNA_Intron,CDS","CDS|ENSG00000277363|SRCIN1,mrna_intron|ENSG00000277363|SRCIN1","C2042110"
"70","I0001417","chr17","38743378","38743635","-","6","0.0820056","MRNA_Intron","mrna_intron|ENSG00000277258|PCGF2","C2043130"
"70","I0001418","chr17","38762351","38762623","+","7","0.0644905","UTR3,MRNA_Intron,CDS","CDS|ENSG00000277791|PSMB3,mrna_intron|ENSG00000277791|PSMB3,UTR3|ENSG00000277791|PSMB3","."
"70","I0001419","chr17","38768750","38769018","-","10","0.0386394","UTR3","UTR3|ENSG00000276293|PIP4K2B","C2043310"
"70","I0001420","chr17","38898414","38898615","+","32","0.00816946","UTR3,MRNA_Intron,CDS","CDS|ENSG00000002834|LASP1,mrna_intron|ENSG00000002834|LASP1,UTR3|ENSG00000002834|LASP1","C2043931"
"70","I0001423","chr17","39980985","39981321","+","20","0.015262","MRNA_Intron,CDS","CDS|ENSG00000108344|PSMD3,mrna_intron|ENSG00000108344|PSMD3","C2049640"
"70","I0001425","chr17","39997781","39997933","+","6","0.0820056","UTR3,CDS","CDS|ENSG00000108344|PSMD3,UTR3|ENSG00000108344|PSMD3","C2049710"
"70","I0001425","chr17","39997781","39997933","+","6","0.0820056","UTR3,CDS","CDS|ENSG00000108344|PSMD3,UTR3|ENSG00000108344|PSMD3","C2049720"
"70","I0001426","chr17","40074196","40074686","+","187","0.00123466","UTR5,MRNA_Intron,CDS","CDS|ENSG00000126351|THRA,mrna_intron|ENSG00000126351|THRA,UTR5|ENSG00000126351|THRA","C2050271"
"70","I0001426","chr17","40074196","40074686","+","187","0.00123466","UTR5,MRNA_Intron,CDS","CDS|ENSG00000126351|THRA,mrna_intron|ENSG00000126351|THRA,UTR5|ENSG00000126351|THRA","C2050281"
"70","I0001427","chr17","40084610","40084958","+","66","0.00334349","MRNA_Intron,CDS","CDS|ENSG00000126351|THRA,mrna_intron|ENSG00000126351|THRA","C2050341"
"70","I0001428","chr17","40089210","40089597","+","23","0.0125493","UTR3,CDS","CDS|ENSG00000126351|THRA,UTR3|ENSG00000126351|THRA","C2050351"
"70","I0001428","chr17","40089210","40089597","+","23","0.0125493","UTR3,CDS","CDS|ENSG00000126351|THRA,UTR3|ENSG00000126351|THRA","C2050360"
"70","I0001428","chr17","40089210","40089597","+","23","0.0125493","UTR3,CDS","CDS|ENSG00000126351|THRA,UTR3|ENSG00000126351|THRA","C2050371"
"70","I0001429","chr17","40091813","40092314","+","7","0.0644905","UTR3","UTR3|ENSG00000126351|THRA","C2050450"
"70","I0001430","chr17","40093018","40093955","+","62","0.00366342","UTR3,MRNA_Intron,CDS","CDS|ENSG00000126351|THRA,mrna_intron|ENSG00000126351|THRA,UTR3|ENSG00000126351|THRA","C2050461"
"70","I0001430","chr17","40093018","40093955","+","62","0.00366342","UTR3,MRNA_Intron,CDS","CDS|ENSG00000126351|THRA,mrna_intron|ENSG00000126351|THRA,UTR3|ENSG00000126351|THRA","C2050470"
"70","I0001434","chr17","40123257","40123526","+","39","0.00630847","UTR5,MRNA_Intron,CDS","CDS|ENSG00000188895|MSL1,mrna_intron|ENSG00000188895|MSL1,UTR5|ENSG00000188895|MSL1","C2050740"
"70","I0001436","chr17","40163685","40163970","+","13","0.026838","CDS","CDS|ENSG00000108349|CASC3","C2050921"
"70","I0001441","chr17","41524745","41524997","-","11","0.0336512","UTR5,MRNA_Intron,CDS","CDS|ENSG00000171345|KRT19,mrna_intron|ENSG00000171345|KRT19,UTR5|ENSG00000171345|KRT19","C2056380"
"70","I0001446","chr17","41909491","41909666","-","10","0.0386394","MRNA_Intron,CDS","CDS|ENSG00000131473|ACLY,mrna_intron|ENSG00000131473|ACLY","."
"70","I0001447","chr17","41974520","41974903","+","14","0.0243912","UTR3","UTR3|ENSG00000173786|CNP","C2058880"
"70","I0001448","chr17","42119458","42119713","-","14","0.0243912","UTR3,MRNA_Intron,CDS","CDS|ENSG00000108773|KAT2A,CDS|ENSG00000267261|CTD-2132N18.3,mrna_intron|ENSG00000108773|KAT2A,UTR3|ENSG00000267261|CTD-2132N18.3","C2060181"
"70","I0001448","chr17","42119458","42119713","-","14","0.0243912","UTR3,MRNA_Intron,CDS","CDS|ENSG00000108773|KAT2A,CDS|ENSG00000267261|CTD-2132N18.3,mrna_intron|ENSG00000108773|KAT2A,UTR3|ENSG00000267261|CTD-2132N18.3","C2060191"
"70","I0001458","chr17","43018450","43018761","-","16","0.0205341","MRNA_Intron,CDS","CDS|ENSG00000108828|VAT1,mrna_intron|ENSG00000108828|VAT1","C2065031"
"70","I0001458","chr17","43018450","43018761","-","16","0.0205341","MRNA_Intron,CDS","CDS|ENSG00000108828|VAT1,mrna_intron|ENSG00000108828|VAT1","C2065041"
"70","I0001459","chr17","43399812","43400663","+","29","0.00934554","UTR3,CDS","CDS|ENSG00000175906|ARL4D,UTR3|ENSG00000175906|ARL4D","C2066091"
"70","I0001459","chr17","43399812","43400663","+","29","0.00934554","UTR3,CDS","CDS|ENSG00000175906|ARL4D,UTR3|ENSG00000175906|ARL4D","C2066101"
"70","I0001462","chr17","43898143","43898344","-","10","0.0386394","MRNA_Intron,CDS","CDS|ENSG00000108852|MPP2,mrna_intron|ENSG00000108852|MPP2","C2068381"
"70","I0001466","chr17","44091301","44091483","-","8","0.053293","CDS","CDS|ENSG00000108840|HDAC5","C2069380"
"70","I0001470","chr17","44193353","44193783","-","18","0.0174609","UTR3","UTR3|ENSG00000087152|ATXN7L3","C2070070"
"70","I0001470","chr17","44193353","44193783","-","18","0.0174609","UTR3","UTR3|ENSG00000087152|ATXN7L3","C2070090"
"70","I0001470","chr17","44193353","44193783","-","18","0.0174609","UTR3","UTR3|ENSG00000087152|ATXN7L3","C2070100"
"70","I0001471","chr17","44205494","44205853","-","6","0.0820056","UTR3","UTR3|ENSG00000108312|UBTF","C2070171"
"70","I0001472","chr17","44207279","44207525","-","34","0.0075251","UTR3,MRNA_Intron,CDS","CDS|ENSG00000108312|UBTF,mrna_intron|ENSG00000108312|UBTF,UTR3|ENSG00000108312|UBTF","C2070220"
"70","I0001472","chr17","44207279","44207525","-","34","0.0075251","UTR3,MRNA_Intron,CDS","CDS|ENSG00000108312|UBTF,mrna_intron|ENSG00000108312|UBTF,UTR3|ENSG00000108312|UBTF","C2070231"
"70","I0001474","chr17","44313169","44313334","+","10","0.0386394","MRNA_Intron,CDS","CDS|ENSG00000108309|RUNDC3A,mrna_intron|ENSG00000108309|RUNDC3A","C2070840"
"70","I0001475","chr17","44316471","44316830","+","8","0.053293","MRNA_Intron,CDS","CDS|ENSG00000108309|RUNDC3A,mrna_intron|ENSG00000108309|RUNDC3A","C2070850"
"70","I0001476","chr17","44353121","44353616","-","37","0.00677709","UTR3","UTR3|ENSG00000161682|FAM171A2","C2071061"
"70","I0001476","chr17","44353121","44353616","-","37","0.00677709","UTR3","UTR3|ENSG00000161682|FAM171A2","C2071070"
"70","I0001477","chr17","44355607","44356216","-","16","0.0205341","UTR3,MRNA_Intron,CDS","CDS|ENSG00000161682|FAM171A2,mrna_intron|ENSG00000161682|FAM171A2,UTR3|ENSG00000161682|FAM171A2","C2071140"
"70","I0001481","chr17","44805280","44805498","-","6","0.0820056","CDS","CDS|ENSG00000182963|GJC1","C2072970"
"70","I0001486","chr17","4539646","4539958","-","14","0.0243912","UTR3,CDS","CDS|ENSG00000132382|MYBBP1A,UTR3|ENSG00000132382|MYBBP1A","."
"70","I0001490","chr17","45996449","45996795","+","28","0.00982769","MRNA_Intron,CDS","CDS|ENSG00000186868|MAPT,mrna_intron|ENSG00000186868|MAPT","C2078921"
"70","I0001491","chr17","46023961","46025054","+","165","0.00136984","UTR3,CDS","CDS|ENSG00000186868|MAPT,UTR3|ENSG00000186868|MAPT","C0001354"
"70","I0001491","chr17","46023961","46025054","+","165","0.00136984","UTR3,CDS","CDS|ENSG00000186868|MAPT,UTR3|ENSG00000186868|MAPT","C2079000"
"70","I0001491","chr17","46023961","46025054","+","165","0.00136984","UTR3,CDS","CDS|ENSG00000186868|MAPT,UTR3|ENSG00000186868|MAPT","C2079010"
"70","I0001491","chr17","46023961","46025054","+","165","0.00136984","UTR3,CDS","CDS|ENSG00000186868|MAPT,UTR3|ENSG00000186868|MAPT","C2079021"
"70","I0001491","chr17","46023961","46025054","+","165","0.00136984","UTR3,CDS","CDS|ENSG00000186868|MAPT,UTR3|ENSG00000186868|MAPT","C2079030"
"70","I0001491","chr17","46023961","46025054","+","165","0.00136984","UTR3,CDS","CDS|ENSG00000186868|MAPT,UTR3|ENSG00000186868|MAPT","C2079040"
"70","I0001501","chr17","48059332","48060127","+","30","0.00883636","UTR3,CDS","CDS|ENSG00000082641|NFE2L1,UTR3|ENSG00000082641|NFE2L1","C2087140"
"70","I0001502","chr17","48075877","48076117","-","6","0.0820056","MRNA_Intron,CDS","CDS|ENSG00000108468|CBX1,mrna_intron|ENSG00000108468|CBX1","C2087240"
"70","I0001505","chr17","4887599","4887920","+","12","0.0298841","UTR3,MRNA_Intron,CDS","CDS|ENSG00000141503|MINK1,mrna_intron|ENSG00000141503|MINK1,UTR3|ENSG00000141503|MINK1","C2107230"
"70","I0001508","chr17","4944558","4945037","+","27","0.0102648","UTR3,MRNA_Intron,CDS","CDS|ENSG00000108523|RNF167,mrna_intron|ENSG00000108523|RNF167,UTR3|ENSG00000108523|RNF167","C2108990"
"70","I0001515","chr17","50111227","50112140","-","63","0.00356879","UTR3","UTR3|ENSG00000167100|SAMD14","C2098501"
"70","I0001515","chr17","50111227","50112140","-","63","0.00356879","UTR3","UTR3|ENSG00000167100|SAMD14","C2098511"
"70","I0001516","chr17","50134925","50135151","-","6","0.0820056","UTR3","UTR3|ENSG00000108819|PPP1R9B","C2098670"
"70","I0001516","chr17","50134925","50135151","-","6","0.0820056","UTR3","UTR3|ENSG00000108819|PPP1R9B","C2098680"
"70","I0001517","chr17","50149067","50149718","-","37","0.00677709","MRNA_Intron,CDS","CDS|ENSG00000108819|PPP1R9B,mrna_intron|ENSG00000108819|PPP1R9B","C2098820"
"70","I0001517","chr17","50149067","50149718","-","37","0.00677709","MRNA_Intron,CDS","CDS|ENSG00000108819|PPP1R9B,mrna_intron|ENSG00000108819|PPP1R9B","C2098830"
"70","I0001517","chr17","50149067","50149718","-","37","0.00677709","MRNA_Intron,CDS","CDS|ENSG00000108819|PPP1R9B,mrna_intron|ENSG00000108819|PPP1R9B","C2098841"
"70","I0001519","chr17","50360433","50360587","+","8","0.053293","UTR3","UTR3|ENSG00000015532|XYLT2","C2100051"
"70","I0001519","chr17","50360433","50360587","+","8","0.053293","UTR3","UTR3|ENSG00000015532|XYLT2","C2100060"
"70","I0001523","chr17","50565435","50565864","-","8","0.053293","Antisense_MRNA_Intron","exon|ENSG00000250976|RP11-94C24.11","C2101490"
"70","I0001527","chr17","50719645","50719923","+","10","0.0386394","UTR5,MRNA_Intron,CDS","CDS|ENSG00000108848|LUC7L3,mrna_intron|ENSG00000108848|LUC7L3,UTR5|ENSG00000108848|LUC7L3","C2102840"
"70","I0001527","chr17","50719645","50719923","+","10","0.0386394","UTR5,MRNA_Intron,CDS","CDS|ENSG00000108848|LUC7L3,mrna_intron|ENSG00000108848|LUC7L3,UTR5|ENSG00000108848|LUC7L3","C2102850"
"70","I0001528","chr17","50750535","50750828","+","11","0.0336512","UTR3,MRNA_Intron,CDS","CDS|ENSG00000108848|LUC7L3,mrna_intron|ENSG00000108848|LUC7L3,UTR3|ENSG00000108848|LUC7L3","C2102920"
"70","I0001528","chr17","50750535","50750828","+","11","0.0336512","UTR3,MRNA_Intron,CDS","CDS|ENSG00000108848|LUC7L3,mrna_intron|ENSG00000108848|LUC7L3,UTR3|ENSG00000108848|LUC7L3","C2102930"
"70","I0001532","chr17","55421610","55421814","-","7","0.0644905","UTR5,MRNA_Intron,CDS","CDS|ENSG00000108960|MMD,mrna_intron|ENSG00000108960|MMD,UTR5|ENSG00000108960|MMD","C2116030"
"70","I0001533","chr17","57862177","57862535","-","11","0.0336512","UTR3","UTR3|ENSG00000180891|CUEDC1","C2125421"
"70","I0001533","chr17","57862177","57862535","-","11","0.0336512","UTR3","UTR3|ENSG00000180891|CUEDC1","C2125430"
"70","I0001534","chr1","75787898","75788083","+","84","0.00258196","MRNA_Intron,SmallNCRNA","mrna_intron|ENSG00000137955|RABGGTB,snoRNA|ENSG00000207241|SNORD45A;SNORD45","C2150010"
"70","I0001536","chr17","58004816","58005033","-","6","0.0820056","UTR3,UTR5,MRNA_Intron,CDS","CDS|ENSG00000136450|SRSF1,CDS|ENSG00000266086|RP11-159D12.5,mrna_intron|ENSG00000266086|RP11-159D12.5,UTR3|ENSG00000136450|SRSF1,UTR5|ENSG00000266086|RP11-159D12.5","C2126411"
"70","I0001537","chr17","58089596","58090047","+","18","0.0174609","UTR3","UTR3|ENSG00000264364|DYNLL2","C2126760"
"70","I0001537","chr17","58089596","58090047","+","18","0.0174609","UTR3","UTR3|ENSG00000264364|DYNLL2","C2126770"
"70","I0001550","chr17","62966679","62966856","+","6","0.0820056","Antisense_PutativeNCRNA,NCRNA_Intron,LongNCRNA","miRNA|ENSG00000207552|MIR633;mir-633","C2142400"
"70","I0001550","chr17","62966679","62966856","+","6","0.0820056","Antisense_PutativeNCRNA,NCRNA_Intron,LongNCRNA","miRNA|ENSG00000207552|MIR633;mir-633","C2142410"
"70","I0001553","chr17","63589024","63589327","+","10","0.0386394","UTR3,CDS","CDS|ENSG00000136485|DCAF7,UTR3|ENSG00000136485|DCAF7","C2144560"
"70","I0001553","chr17","63589024","63589327","+","10","0.0386394","UTR3,CDS","CDS|ENSG00000136485|DCAF7,UTR3|ENSG00000136485|DCAF7","C2144570"
"70","I0001555","chr17","63697043","63697214","-","6","0.0820056","UTR3","UTR3|ENSG00000136490|LIMD2","C2145061"
"70","I0001557","chr17","63702896","63703089","+","6","0.0820056","Antisense_UTR3","TEC|ENSG00000279369|RP11-51F16.1","C2145160"
"70","I0001560","chr17","64146346","64146578","+","49","0.00481246","PutativeNCRNA,SmallNCRNA,LongNCRNA","lincRNA|ENSG00000266402|SNHG25;conflict(SNORA76,lincRNA|ENSG00000266402|SNHG25,snoRNA|ENSG00000281311|SNORA50;conflict(SNORA76,putativencrna|EnsShortNonCoding|3P|XLOC_029112|TCONS|00119847:2.32394|108AA|82AA|,putativencrna|EnsShortNonCoding|3P|XLOC_029112|TCONS|00119849:0.612579|66AA|45AA|,putativencrna|EnsShortNonCoding|3P|XLOC_029112|TCONS:EnsShortNonCoding|3P|XLOC_029112|TCONS|00119849:0.612579|66AA|45AA|,putativencrna|EnsShortNonCoding|3P|XLOC_029112|TCONS|00119848:1.85294|66AA|24AA|","C2147700"
"70","I0001561","chr17","64501735","64502186","-","12","0.0298841","UTR3,MRNA_Intron,CDS","CDS|ENSG00000108654|DDX5,mrna_intron|ENSG00000108654|DDX5,UTR3|ENSG00000108654|DDX5","C2148950"
"70","I0001562","chr17","64503057","64503526","-","20","0.015262","UTR3,MRNA_Intron,CDS","CDS|ENSG00000108654|DDX5,mrna_intron|ENSG00000108654|DDX5,UTR3|ENSG00000108654|DDX5","C2148981"
"70","I0001563","chr17","65056295","65056549","-","7","0.0644905","MRNA_Intron,CDS","CDS|ENSG00000120063|GNA13,mrna_intron|ENSG00000120063|GNA13","C2150560"
"70","I0001567","chr17","66806811","66807139","+","15","0.0223365","UTR3","UTR3|ENSG00000154229|PRKCA","C2155660"
"70","I0001569","chr17","67945614","67946136","+","7","0.0644905","MRNA_Intron,CDS","CDS|ENSG00000171634|BPTF,mrna_intron|ENSG00000171634|BPTF","C2159521"
"70","I0001569","chr17","67945614","67946136","+","7","0.0644905","MRNA_Intron,CDS","CDS|ENSG00000171634|BPTF,mrna_intron|ENSG00000171634|BPTF","C2159530"
"70","I0001570","chr17","67963349","67963617","+","12","0.0298841","MRNA_Intron,CDS","CDS|ENSG00000171634|BPTF,mrna_intron|ENSG00000171634|BPTF","C2159600"
"70","I0001571","chr17","68511975","68512314","+","7","0.0644905","UTR5,MRNA_Intron,NCRNA_Intron","mrna_intron|ENSG00000108946|PRKAR1A,UTR5|ENSG00000108946|PRKAR1A,noncoding_intron|ENSG00000267009|RP11-120M18.2","."
"70","I0001573","chr17","7190249","7190570","-","8","0.053293","UTR3","UTR3|ENSG00000132535|DLG4","C2182600"
"70","I0001573","chr17","7190249","7190570","-","8","0.053293","UTR3","UTR3|ENSG00000132535|DLG4","C2182650"
"70","I0001574","chr17","7191746","7191990","-","13","0.026838","MRNA_Intron,CDS","CDS|ENSG00000132535|DLG4,mrna_intron|ENSG00000132535|DLG4","C2182840"
"70","I0001574","chr17","7191746","7191990","-","13","0.026838","MRNA_Intron,CDS","CDS|ENSG00000132535|DLG4,mrna_intron|ENSG00000132535|DLG4","C2182890"
"70","I0001577","chr17","7216980","7217237","-","12","0.0298841","UTR5,MRNA_Intron,CDS","CDS|ENSG00000132535|DLG4,mrna_intron|ENSG00000132535|DLG4,UTR5|ENSG00000132535|DLG4","C2184500"
"70","I0001580","chr17","7236093","7236364","-","7","0.0644905","CDS","CDS|ENSG00000040633|PHF23","C2185420"
"70","I0001582","chr17","7324652","7325068","-","8","0.053293","MRNA_Intron,CDS","CDS|ENSG00000215041|NEURL4,mrna_intron|ENSG00000215041|NEURL4","C2191121"
"70","I0001583","chr17","73285151","73285582","-","12","0.0298841","UTR3,CDS","CDS|ENSG00000179604|CDC42EP4,UTR3|ENSG00000179604|CDC42EP4","C2175690"
"70","I0001584","chr17","7419551","7419917","+","10","0.0386394","UTR3","UTR3|ENSG00000169992|NLGN2","C2194920"
"70","I0001588","chr17","7459589","7459981","-","17","0.0188263","UTR3","UTR3|ENSG00000174282|ZBTB4","C2196771"
"70","I0001589","chr17","7460246","7460560","-","8","0.053293","UTR3","UTR3|ENSG00000174282|ZBTB4","C2196820"
"70","I0001596","chr17","75062119","75062384","+","15","0.0223365","UTR3,MRNA_Intron,CDS","CDS|ENSG00000180901|KCTD2,mrna_intron|ENSG00000180901|KCTD2,UTR3|ENSG00000180901|KCTD2","."
"70","I0001598","chr17","75237419","75237748","-","7","0.0644905","UTR3,CDS","CDS|ENSG00000125447|GGA3,UTR3|ENSG00000125447|GGA3","C2185020"
"70","I0001598","chr17","75237419","75237748","-","7","0.0644905","UTR3,CDS","CDS|ENSG00000125447|GGA3,UTR3|ENSG00000125447|GGA3","C2185031"
"70","I0001601","chr17","75318838","75319245","-","7","0.0644905","UTR3,MRNA_Intron","mrna_intron|ENSG00000177885|GRB2,UTR3|ENSG00000177885|GRB2","C2185480"
"70","I0001604","chr17","7562094","7562373","+","8","0.053293","UTR5,MRNA_Intron","mrna_intron|ENSG00000161956|SENP3,UTR5|ENSG00000161956|SENP3","C2200850"
"70","I0001604","chr17","7562094","7562373","+","8","0.053293","UTR5,MRNA_Intron","mrna_intron|ENSG00000161956|SENP3,UTR5|ENSG00000161956|SENP3","C2200861"
"70","I0001607","chr17","7576528","7577065","+","563","0.000491159","UTR3,PutativeNCRNA,UTR5,MRNA_Intron,CDS,NCRNA_Intron,SmallNCRNA","CDS|ENSG00000161960|EIF4A1,mrna_intron|ENSG00000161960|EIF4A1,UTR3|ENSG00000161960|EIF4A1,UTR3|ENSG00000277957|SENP3-EIF4A1,UTR5|ENSG00000161960|EIF4A1,snoRNA|ENSG00000238917|SNORD10,processed_transcript|ENSG00000264772|RP11-186B7.4,noncoding_intron|ENSG00000264772|RP11-186B7.4","C2201210"
"70","I0001609","chr17","75779600","75779767","-","8","0.053293","UTR5,MRNA_Intron","mrna_intron|ENSG00000132475|H3F3B,UTR5|ENSG00000132475|H3F3B","."
"70","I0001611","chr17","75822604","75822788","+","6","0.0820056","MRNA_Intron,CDS","CDS|ENSG00000132478|UNK,mrna_intron|ENSG00000132478|UNK","C2188721"
"70","I0001613","chr17","7591184","7591657","-","22","0.0133424","UTR3","UTR3|ENSG00000129245|FXR2","C2201740"
"70","I0001613","chr17","7591184","7591657","-","22","0.0133424","UTR3","UTR3|ENSG00000129245|FXR2","C2201750"
"70","I0001614","chr17","7592640","7593174","-","10","0.0386394","MRNA_Intron,CDS","CDS|ENSG00000129245|FXR2,mrna_intron|ENSG00000129245|FXR2","C2201851"
"70","I0001614","chr17","7592640","7593174","-","10","0.0386394","MRNA_Intron,CDS","CDS|ENSG00000129245|FXR2,mrna_intron|ENSG00000129245|FXR2","C2201860"
"70","I0001615","chr17","7605499","7605730","-","7","0.0644905","MRNA_Intron,CDS","CDS|ENSG00000129245|FXR2,mrna_intron|ENSG00000129245|FXR2","C2202431"
"70","I0001616","chr17","76103278","76103777","-","33","0.00784052","UTR5,MRNA_Intron,CDS","CDS|ENSG00000182473|EXOC7,mrna_intron|ENSG00000182473|EXOC7,UTR5|ENSG00000182473|EXOC7","C2190691"
"70","I0001618","chr17","7626152","7626580","-","14","0.0243912","UTR3,CDS","CDS|ENSG00000141504|SAT2,UTR3|ENSG00000141504|SAT2","C0005323"
"70","I0001618","chr17","7626152","7626580","-","14","0.0243912","UTR3,CDS","CDS|ENSG00000141504|SAT2,UTR3|ENSG00000141504|SAT2","C2204031"
"70","I0001621","chr17","76396184","76396552","-","9","0.04511","CDS","CDS|ENSG00000175931|UBE2O","."
"70","I0001622","chr17","76396604","76396802","-","18","0.0174609","CDS","CDS|ENSG00000175931|UBE2O","C2192330"
"70","I0001622","chr17","76396604","76396802","-","18","0.0174609","CDS","CDS|ENSG00000175931|UBE2O","C2192340"
"70","I0001623","chr17","76735522","76735836","-","10","0.0386394","UTR3","UTR3|ENSG00000161547|SRSF2","C2193770"
"70","I0001623","chr17","76735522","76735836","-","10","0.0386394","UTR3","UTR3|ENSG00000161547|SRSF2","C2193780"
"70","I0001624","chr17","7673588","7673830","-","11","0.0336512","MRNA_Intron,CDS","CDS|ENSG00000141510|TP53,mrna_intron|ENSG00000141510|TP53","."
"70","I0001625","chr17","76735912","76736400","-","17","0.0188263","UTR3,CDS","CDS|ENSG00000161547|SRSF2,UTR3|ENSG00000161547|SRSF2","C2193801"
"70","I0001627","chr17","77499318","77499662","+","35","0.0072998","UTR3","UTR3|ENSG00000184640|SEPT9","C2196680"
"70","I0001631","chr17","7841241","7841767","+","21","0.014176","MRNA_Intron","mrna_intron|ENSG00000132510|KDM6B","C2212801"
"70","I0001632","chr17","7851055","7851678","+","22","0.0133424","MRNA_Intron,CDS","CDS|ENSG00000132510|KDM6B,mrna_intron|ENSG00000132510|KDM6B","C2213261"
"70","I0001632","chr17","7851055","7851678","+","22","0.0133424","MRNA_Intron,CDS","CDS|ENSG00000132510|KDM6B,mrna_intron|ENSG00000132510|KDM6B","C2213280"
"70","I0001633","chr17","7854788","7854937","+","6","0.0820056","UTR3","UTR3|ENSG00000132510|KDM6B","C2213630"
"70","I0001634","chr17","7856868","7857198","-","12","0.0298841","UTR5,MRNA_Intron,CDS","CDS|ENSG00000183011|NAA38,mrna_intron|ENSG00000183011|NAA38,UTR5|ENSG00000183011|NAA38","C2213941"
"70","I0001638","chr17","79103927","79104098","-","6","0.0820056","MRNA_Intron,CDS","CDS|ENSG00000167281|RBFOX3,mrna_intron|ENSG00000167281|RBFOX3","C2203051"
"70","I0001642","chr17","79834692","79834953","-","19","0.0162353","CDS","CDS|ENSG00000141582|CBX4","C2206950"
"70","I0001645","chr17","80467133","80467455","-","8","0.053293","UTR3","UTR3|ENSG00000171246|NPTX1","C2209420"
"70","I0001651","chr17","8159060","8159574","-","45","0.00531714","UTR3,MRNA_Intron","mrna_intron|ENSG00000263620|RP11-599B13.6,UTR3|ENSG00000220205|VAMP2","C2222610"
"70","I0001652","chr17","8161334","8161766","-","13","0.026838","UTR3,UTR5,MRNA_Intron,CDS","CDS|ENSG00000220205|VAMP2,CDS|ENSG00000263620|RP11-599B13.6,mrna_intron|ENSG00000220205|VAMP2,mrna_intron|ENSG00000263620|RP11-599B13.6,UTR3|ENSG00000220205|VAMP2,UTR5|ENSG00000220205|VAMP2","C2222631"
"70","I0001654","chr17","81701601","81701791","-","7","0.0644905","PutativeNCRNA","antisense|ENSG00000262049|RP13-1032I1.7","C2215810"
"70","I0001655","chr17","81706915","81707174","+","11","0.0336512","MRNA_Intron,CDS","CDS|ENSG00000262660|RP13-1032I1.10,CDS|ENSG00000262814|MRPL12,mrna_intron|ENSG00000262660|RP13-1032I1.10,mrna_intron|ENSG00000262814|MRPL12","C2215850"
"70","I0001657","chr17","8189647","8190053","-","7","0.0644905","CDS","CDS|ENSG00000196544|BORCS6","C2222750"
"70","I0001658","chr17","82081023","82081339","-","23","0.0125493","MRNA_Intron,CDS","CDS|ENSG00000169710|FASN,mrna_intron|ENSG00000169710|FASN","C2218250"
"70","I0001673","chr18","21768625","21768850","+","36","0.00701141","MRNA_Intron,CDS","CDS|ENSG00000101752|MIB1,mrna_intron|ENSG00000101752|MIB1","C2247140"
"70","I0001676","chr18","33605639","33605788","+","7","0.0644905","UTR5,MRNA_Intron","mrna_intron|ENSG00000141431|ASXL3,UTR5|ENSG00000141431|ASXL3","C2276180"
"70","I0001681","chr18","36126270","36126733","-","7","0.0644905","CDS","CDS|ENSG00000141424|SLC39A6","C2282430"
"70","I0001683","chr18","36709150","36709484","+","8","0.053293","MRNA_Intron,CDS","CDS|ENSG00000134775|FHOD3,mrna_intron|ENSG00000134775|FHOD3","C2284271"
"70","I0001699","chr18","50287486","50287686","-","26","0.0107785","UTR5,MRNA_Intron,CDS","CDS|ENSG00000154832|CXXC1,mrna_intron|ENSG00000154832|CXXC1,UTR5|ENSG00000154832|CXXC1","C2323631"
"70","I0001701","chr18","52340551","52340753","+","7","0.0644905","UTR5","UTR5|ENSG00000187323|DCC","."
"70","I0001702","chr18","55232366","55232645","-","23","0.0125493","UTR3,MRNA_Intron,CDS","CDS|ENSG00000196628|TCF4,mrna_intron|ENSG00000196628|TCF4,UTR3|ENSG00000196628|TCF4","C2334360"
"70","I0001710","chr1","87332018","87332481","+","12","0.0298841","MRNA_Intron,CDS","CDS|ENSG00000143013|LMO4,mrna_intron|ENSG00000143013|LMO4","C2389040"
"70","I0001710","chr1","87332018","87332481","+","12","0.0298841","MRNA_Intron,CDS","CDS|ENSG00000143013|LMO4,mrna_intron|ENSG00000143013|LMO4","C2389050"
"70","I0001714","chr18","9195556","9195799","+","8","0.053293","MRNA_Intron,CDS,NCRNA_Intron","CDS|ENSG00000101745|ANKRD12,mrna_intron|ENSG00000101745|ANKRD12,noncoding_intron|ENSG00000265257|RP11-21J18.1","."
"70","I0001715","chr18","9282682","9282851","+","7","0.0644905","UTR3","UTR3|ENSG00000101745|ANKRD12","."
"70","I0001717","chr18","9914076","9914415","+","6","0.0820056","UTR5,MRNA_Intron,CDS","CDS|ENSG00000101558|VAPA,mrna_intron|ENSG00000101558|VAPA,UTR5|ENSG00000101558|VAPA","."
"70","I0001719","chr19","1009633","1009861","-","30","0.00883636","UTR3","UTR3|ENSG00000182087|TMEM259","C2558370"
"70","I0001719","chr19","1009633","1009861","-","30","0.00883636","UTR3","UTR3|ENSG00000182087|TMEM259","C2558380"
"70","I0001721","chr19","10643950","10644193","+","7","0.0644905","UTR3","UTR3|ENSG00000129353|SLC44A2","C2408090"
"70","I0001722","chr19","10654382","10654615","+","7","0.0644905","UTR5,MRNA_Intron","mrna_intron|ENSG00000129351|ILF3,UTR5|ENSG00000129351|ILF3","C2408120"
"70","I0001723","chr19","10680348","10680530","+","13","0.026838","UTR3,MRNA_Intron,CDS","CDS|ENSG00000129351|ILF3,mrna_intron|ENSG00000129351|ILF3,UTR3|ENSG00000129351|ILF3","C2408260"
"70","I0001724","chr19","10683662","10683891","+","8","0.053293","MRNA_Intron,CDS","CDS|ENSG00000129351|ILF3,mrna_intron|ENSG00000129351|ILF3","C2408271"
"70","I0001727","chr19","10922494","10922911","+","11","0.0336512","UTR3","UTR3|ENSG00000142453|CARM1","C2409130"
"70","I0001727","chr19","10922494","10922911","+","11","0.0336512","UTR3","UTR3|ENSG00000142453|CARM1","C2409141"
"70","I0001728","chr19","10996234","10996649","+","20","0.015262","MRNA_Intron,CDS","CDS|ENSG00000127616|SMARCA4,mrna_intron|ENSG00000127616|SMARCA4","C2409340"
"70","I0001729","chr19","11363718","11364002","+","9","0.04511","MRNA_Intron,CDS","CDS|ENSG00000105520|PLPPR2,mrna_intron|ENSG00000105520|PLPPR2","C2410500"
"70","I0001730","chr19","11453324","11453771","-","35","0.0072998","UTR3","UTR3|ENSG00000196361|ELAVL3","C2411011"
"70","I0001732","chr19","11454312","11454805","-","15","0.0223365","UTR3,CDS","CDS|ENSG00000196361|ELAVL3,UTR3|ENSG00000196361|ELAVL3","C2411040"
"70","I0001732","chr19","11454312","11454805","-","15","0.0223365","UTR3,CDS","CDS|ENSG00000196361|ELAVL3,UTR3|ENSG00000196361|ELAVL3","C2411050"
"70","I0001733","chr19","11507364","11507622","-","11","0.0336512","UTR3,MRNA_Intron,CDS","CDS|ENSG00000130159|ECSIT,mrna_intron|ENSG00000130159|ECSIT,UTR3|ENSG00000130159|ECSIT","C2411260"
"70","I0001734","chr19","12706061","12706281","-","15","0.0223365","MRNA_Intron,CDS","CDS|ENSG00000105576|TNPO2,mrna_intron|ENSG00000105576|TNPO2","C2414340"
"70","I0001735","chr19","1272238","1272523","+","8","0.053293","UTR3,MRNA_Intron,CDS","CDS|ENSG00000099622|CIRBP,mrna_intron|ENSG00000099622|CIRBP,UTR3|ENSG00000099622|CIRBP","C2413150"
"70","I0001735","chr19","1272238","1272523","+","8","0.053293","UTR3,MRNA_Intron,CDS","CDS|ENSG00000099622|CIRBP,mrna_intron|ENSG00000099622|CIRBP,UTR3|ENSG00000099622|CIRBP","C2413161"
"70","I0001736","chr19","1272735","1273066","+","14","0.0243912","UTR3,CDS","CDS|ENSG00000099622|CIRBP,UTR3|ENSG00000099622|CIRBP","C2413170"
"70","I0001737","chr19","12731198","12731598","-","129","0.0017168","UTR3,MRNA_Intron,CDS","CDS|ENSG00000123144|C19orf43,mrna_intron|ENSG00000123144|C19orf43,UTR3|ENSG00000123144|C19orf43","C2414461"
"70","I0001737","chr19","12731198","12731598","-","129","0.0017168","UTR3,MRNA_Intron,CDS","CDS|ENSG00000123144|C19orf43,mrna_intron|ENSG00000123144|C19orf43,UTR3|ENSG00000123144|C19orf43","C2414470"
"70","I0001738","chr19","12734172","12734666","-","139","0.00161767","UTR5,MRNA_Intron,CDS","CDS|ENSG00000123144|C19orf43,mrna_intron|ENSG00000123144|C19orf43,UTR5|ENSG00000123144|C19orf43","C2414490"
"70","I0001738","chr19","12734172","12734666","-","139","0.00161767","UTR5,MRNA_Intron,CDS","CDS|ENSG00000123144|C19orf43,mrna_intron|ENSG00000123144|C19orf43,UTR5|ENSG00000123144|C19orf43","C2414500"
"70","I0001739","chr19","1273577","1274049","+","14","0.0243912","UTR3,MRNA_Intron,CDS","CDS|ENSG00000099622|CIRBP,mrna_intron|ENSG00000099622|CIRBP,UTR3|ENSG00000099622|CIRBP","C2413230"
"70","I0001742","chr19","12873690","12874544","+","35","0.0072998","CDS","CDS|ENSG00000105613|MAST1","C2415131"
"70","I0001742","chr19","12873690","12874544","+","35","0.0072998","CDS","CDS|ENSG00000105613|MAST1","C2415140"
"70","I0001742","chr19","12873690","12874544","+","35","0.0072998","CDS","CDS|ENSG00000105613|MAST1","C2415150"
"70","I0001743","chr19","12938681","12938917","+","8","0.053293","MRNA_Intron,CDS","CDS|ENSG00000179218|CALR,mrna_intron|ENSG00000179218|CALR","C2415320"
"70","I0001743","chr19","12938681","12938917","+","8","0.053293","MRNA_Intron,CDS","CDS|ENSG00000179218|CALR,mrna_intron|ENSG00000179218|CALR","C2415330"
"70","I0001744","chr19","12940091","12941024","+","88","0.0024603","MRNA_Intron,CDS,SmallNCRNA","CDS|ENSG00000179218|CALR,mrna_intron|ENSG00000179218|CALR,miRNA|ENSG00000274417|MIR6515;mir-6515","C2415340"
"70","I0001745","chr19","12953105","12953373","-","6","0.0820056","UTR3","UTR3|ENSG00000179271|GADD45GIP1","C2415441"
"70","I0001746","chr19","12953183","12953440","+","11","0.0336512","UTR3","UTR3|ENSG00000179262|RAD23A","C2415441"
"70","I0001747","chr19","12953827","12954525","-","75","0.00291091","UTR3,CDS","CDS|ENSG00000179271|GADD45GIP1,UTR3|ENSG00000179271|GADD45GIP1","C2415461"
"70","I0001751","chr19","13094664","13095089","+","50","0.00473586","UTR3","UTR3|ENSG00000008441|NFIX","C2416661"
"70","I0001751","chr19","13094664","13095089","+","50","0.00473586","UTR3","UTR3|ENSG00000008441|NFIX","C2416671"
"70","I0001752","chr19","13095905","13096114","+","9","0.04511","UTR3","UTR3|ENSG00000008441|NFIX","C2416700"
"70","I0001753","chr19","13149365","13149891","-","10","0.0386394","UTR3,UTR5,MRNA_Intron,CDS","CDS|ENSG00000104915|STX10,mrna_intron|ENSG00000104915|STX10,UTR3|ENSG00000104915|STX10,UTR5|ENSG00000104915|STX10","C2417080"
"70","I0001754","chr19","13153107","13153332","+","7","0.0644905","UTR5,CDS","CDS|ENSG00000160888|IER2,UTR5|ENSG00000160888|IER2","C2417110"
"70","I0001758","chr19","13906222","13906453","+","15","0.0223365","UTR5,CDS","CDS|ENSG00000132024|CC2D1A,UTR5|ENSG00000132024|CC2D1A","C2419130"
"70","I0001759","chr19","13913217","13913403","+","8","0.053293","MRNA_Intron,CDS","CDS|ENSG00000132024|CC2D1A,mrna_intron|ENSG00000132024|CC2D1A","C2419170"
"70","I0001759","chr19","13913217","13913403","+","8","0.053293","MRNA_Intron,CDS","CDS|ENSG00000132024|CC2D1A,mrna_intron|ENSG00000132024|CC2D1A","C2419181"
"70","I0001762","chr19","14148016","14149203","-","81","0.00264505","UTR3","UTR3|ENSG00000072071|ADGRL1","C2420500"
"70","I0001762","chr19","14148016","14149203","-","81","0.00264505","UTR3","UTR3|ENSG00000072071|ADGRL1","C2420510"
"70","I0001763","chr19","14149229","14149641","-","28","0.00982769","UTR3","UTR3|ENSG00000072071|ADGRL1","C2420521"
"70","I0001763","chr19","14149229","14149641","-","28","0.00982769","UTR3","UTR3|ENSG00000072071|ADGRL1","C2420530"
"70","I0001764","chr19","14150237","14150992","-","55","0.00416359","UTR3,CDS","CDS|ENSG00000072071|ADGRL1,UTR3|ENSG00000072071|ADGRL1","C2420540"
"70","I0001764","chr19","14150237","14150992","-","55","0.00416359","UTR3,CDS","CDS|ENSG00000072071|ADGRL1,UTR3|ENSG00000072071|ADGRL1","C2420551"
"70","I0001764","chr19","14150237","14150992","-","55","0.00416359","UTR3,CDS","CDS|ENSG00000072071|ADGRL1,UTR3|ENSG00000072071|ADGRL1","C2420560"
"70","I0001765","chr19","14151111","14151467","-","17","0.0188263","CDS","CDS|ENSG00000072071|ADGRL1","C2420571"
"70","I0001765","chr19","14151111","14151467","-","17","0.0188263","CDS","CDS|ENSG00000072071|ADGRL1","C2420581"
"70","I0001765","chr19","14151111","14151467","-","17","0.0188263","CDS","CDS|ENSG00000072071|ADGRL1","C2420590"
"70","I0001766","chr19","14152221","14152615","-","11","0.0336512","MRNA_Intron,CDS","CDS|ENSG00000072071|ADGRL1,mrna_intron|ENSG00000072071|ADGRL1","C2420610"
"70","I0001766","chr19","14152221","14152615","-","11","0.0336512","MRNA_Intron,CDS","CDS|ENSG00000072071|ADGRL1,mrna_intron|ENSG00000072071|ADGRL1","C2420620"
"70","I0001770","chr19","14441019","14441377","+","9","0.04511","UTR5,MRNA_Intron,CDS","CDS|ENSG00000123143|PKN1,mrna_intron|ENSG00000123143|PKN1,UTR5|ENSG00000123143|PKN1","C2421770"
"70","I0001770","chr19","14441019","14441377","+","9","0.04511","UTR5,MRNA_Intron,CDS","CDS|ENSG00000123143|PKN1,mrna_intron|ENSG00000123143|PKN1,UTR5|ENSG00000123143|PKN1","C2421781"
"70","I0001771","chr19","14443519","14443764","+","21","0.014176","UTR5,MRNA_Intron,CDS","CDS|ENSG00000123143|PKN1,mrna_intron|ENSG00000123143|PKN1,UTR5|ENSG00000123143|PKN1","C2421790"
"70","I0001774","chr19","14469752","14470104","+","26","0.0107785","MRNA_Intron,CDS","CDS|ENSG00000123143|PKN1,mrna_intron|ENSG00000123143|PKN1","C2421880"
"70","I0001775","chr19","14529576","14529795","+","9","0.04511","UTR5,MRNA_Intron,CDS,SmallNCRNA","CDS|ENSG00000099797|TECR,mrna_intron|ENSG00000099797|TECR,UTR5|ENSG00000099797|TECR,miRNA|mir-639|","C2422140"
"70","I0001776","chr19","1453531","1453756","+","127","0.0017168","MRNA_Intron,CDS","CDS|ENSG00000115266|APC2,mrna_intron|ENSG00000115266|APC2","C2420041"
"70","I0001777","chr19","1456086","1456339","+","43","0.00563706","MRNA_Intron,CDS","CDS|ENSG00000115266|APC2,mrna_intron|ENSG00000115266|APC2","C2420241"
"70","I0001777","chr19","1456086","1456339","+","43","0.00563706","MRNA_Intron,CDS","CDS|ENSG00000115266|APC2,mrna_intron|ENSG00000115266|APC2","C2420250"
"70","I0001778","chr19","1466637","1467373","+","28","0.00982769","CDS","CDS|ENSG00000115266|APC2","C2420950"
"70","I0001778","chr19","1466637","1467373","+","28","0.00982769","CDS","CDS|ENSG00000115266|APC2","C2420980"
"70","I0001778","chr19","1466637","1467373","+","28","0.00982769","CDS","CDS|ENSG00000115266|APC2","C2420991"
"70","I0001778","chr19","1466637","1467373","+","28","0.00982769","CDS","CDS|ENSG00000115266|APC2","C2421040"
"70","I0001779","chr19","14972561","14972881","-","7","0.0644905","MRNA_Intron,CDS","CDS|ENSG00000105143|SLC1A6,mrna_intron|ENSG00000105143|SLC1A6","C2422920"
"70","I0001782","chr19","15398208","15398422","-","6","0.0820056","MRNA_Intron","mrna_intron|ENSG00000011243|AKAP8L","C2424410"
"70","I0001784","chr19","15426929","15427429","-","16","0.0205341","MRNA_Intron,CDS","CDS|ENSG00000011451|WIZ,mrna_intron|ENSG00000011451|WIZ","."
"70","I0001789","chr19","16831526","16831694","+","8","0.053293","MRNA_Intron,CDS","CDS|ENSG00000127511|SIN3B,mrna_intron|ENSG00000127511|SIN3B","C2428301"
"70","I0001793","chr19","17268761","17269215","+","16","0.0205341","UTR3,UTR5,MRNA_Intron,CDS","CDS|ENSG00000105393|BABAM1,CDS|ENSG00000269307|CTD-2278I10.6,mrna_intron|ENSG00000105393|BABAM1,UTR3|ENSG00000105393|BABAM1,UTR5|ENSG00000105393|BABAM1,UTR5|ENSG00000269307|CTD-2278I10.6","C2429671"
"70","I0001793","chr19","17268761","17269215","+","16","0.0205341","UTR3,UTR5,MRNA_Intron,CDS","CDS|ENSG00000105393|BABAM1,CDS|ENSG00000269307|CTD-2278I10.6,mrna_intron|ENSG00000105393|BABAM1,UTR3|ENSG00000105393|BABAM1,UTR5|ENSG00000105393|BABAM1,UTR5|ENSG00000269307|CTD-2278I10.6","C2429681"
"70","I0001794","chr19","17300957","17301305","-","7","0.0644905","CDS","CDS|ENSG00000127220|ABHD8","C2429810"
"70","I0001795","chr19","17330774","17331093","-","8","0.053293","MRNA_Intron,CDS","CDS|ENSG00000074855|ANO8,mrna_intron|ENSG00000074855|ANO8","C2430051"
"70","I0001796","chr19","17520962","17521386","+","11","0.0336512","UTR3,CDS","CDS|ENSG00000130313|PGLS,UTR3|ENSG00000130313|PGLS","C2430451"
"70","I0001797","chr19","17601759","17602422","-","10","0.0386394","UTR3","UTR3|ENSG00000130477|UNC13A","C2430660"
"70","I0001797","chr19","17601759","17602422","-","10","0.0386394","UTR3","UTR3|ENSG00000130477|UNC13A","C2430670"
"70","I0001801","chr19","18162248","18162569","+","17","0.0188263","MRNA_Intron,CDS","CDS|ENSG00000105647|PIK3R2,CDS|ENSG00000268173|AC007192.4,mrna_intron|ENSG00000105647|PIK3R2,mrna_intron|ENSG00000268173|AC007192.4","C2432970"
"70","I0001802","chr19","18197274","18197659","-","9","0.04511","UTR3,CDS","CDS|ENSG00000105649|RAB3A,UTR3|ENSG00000105649|RAB3A","C2433130"
"70","I0001803","chr19","18198614","18198844","-","21","0.014176","MRNA_Intron,CDS","CDS|ENSG00000105649|RAB3A,mrna_intron|ENSG00000105649|RAB3A","C2433141"
"70","I0001805","chr19","18281265","18281560","-","10","0.0386394","UTR5,CDS","CDS|ENSG00000130522|JUND,UTR5|ENSG00000130522|JUND","C2433631"
"70","I0001805","chr19","18281265","18281560","-","10","0.0386394","UTR5,CDS","CDS|ENSG00000130522|JUND,UTR5|ENSG00000130522|JUND","C2433640"
"70","I0001806","chr19","18531847","18532217","-","21","0.014176","UTR3,CDS","CDS|ENSG00000105701|FKBP8,UTR3|ENSG00000105701|FKBP8","C2434600"
"70","I0001806","chr19","18531847","18532217","-","21","0.014176","UTR3,CDS","CDS|ENSG00000105701|FKBP8,UTR3|ENSG00000105701|FKBP8","C2434610"
"70","I0001807","chr19","18919093","18919357","-","30","0.00883636","UTR5,MRNA_Intron,CDS","CDS|ENSG00000105669|COPE,mrna_intron|ENSG00000105669|COPE,UTR5|ENSG00000105669|COPE","C2436310"
"70","I0001808","chr19","19226496","19227148","+","55","0.00416359","MRNA_Intron,CDS","CDS|ENSG00000130287|NCAN,mrna_intron|ENSG00000130287|NCAN","C2437411"
"70","I0001809","chr19","1923105","1923326","+","12","0.0298841","MRNA_Intron,CDS","CDS|ENSG00000227500|SCAMP4,mrna_intron|ENSG00000227500|SCAMP4","C2435790"
"70","I0001810","chr19","19501011","19501405","+","7","0.0644905","UTR3,MRNA_Intron,CDS","CDS|ENSG00000167491|GATAD2A,mrna_intron|ENSG00000167491|GATAD2A,UTR3|ENSG00000167491|GATAD2A","C2438731"
"70","I0001813","chr19","1969532","1969957","+","33","0.00784052","UTR5,CDS","CDS|ENSG00000133275|CSNK1G2,UTR5|ENSG00000133275|CSNK1G2","C2437521"
"70","I0001816","chr19","2235635","2235991","-","14","0.0243912","MRNA_Intron,CDS,SmallNCRNA","CDS|ENSG00000104886|PLEKHJ1,mrna_intron|ENSG00000104886|PLEKHJ1,miRNA|mir-6789|","C2443120"
"70","I0001816","chr19","2235635","2235991","-","14","0.0243912","MRNA_Intron,CDS,SmallNCRNA","CDS|ENSG00000104886|PLEKHJ1,mrna_intron|ENSG00000104886|PLEKHJ1,miRNA|mir-6789|","C2443131"
"70","I0001817","chr19","2271415","2271632","+","7","0.0644905","Cisreg,MRNA_Intron,CDS","CDS|ENSG00000104904|OAZ1,mrna_intron|ENSG00000104904|OAZ1,cisreg|Antizyme_FSE|","C2443760"
"70","I0001819","chr19","23359828","23360023","-","10","0.0386394","CDS","CDS|ENSG00000167232|ZNF91","C2445371"
"70","I0001820","chr1","92837298","92837713","+","296","0.000820101","MRNA_Intron,CDS,SmallNCRNA","CDS|ENSG00000122406|RPL5,mrna_intron|ENSG00000122406|RPL5,snoRNA|ENSG00000206680|SNORD21","C2450370"
"70","I0001821","chr1","92840561","92841083","+","2191","0.000139687","MRNA_Intron,CDS,SmallNCRNA","CDS|ENSG00000122406|RPL5,mrna_intron|ENSG00000122406|RPL5,snoRNA|ENSG00000207523|SNORA66","C2450400"
"70","I0001824","chr19","3281225","3281609","+","9","0.04511","MRNA_Intron,CDS","CDS|ENSG00000161082|CELF5,mrna_intron|ENSG00000161082|CELF5","C2451350"
"70","I0001824","chr19","3281225","3281609","+","9","0.04511","MRNA_Intron,CDS","CDS|ENSG00000161082|CELF5,mrna_intron|ENSG00000161082|CELF5","C2451360"
"70","I0001827","chr19","33206048","33206502","+","17","0.0188263","MRNA_Intron,CDS","CDS|ENSG00000130881|LRP3,mrna_intron|ENSG00000130881|LRP3","C2469790"
"70","I0001827","chr19","33206048","33206502","+","17","0.0188263","MRNA_Intron,CDS","CDS|ENSG00000130881|LRP3,mrna_intron|ENSG00000130881|LRP3","C2469800"
"70","I0001827","chr19","33206048","33206502","+","17","0.0188263","MRNA_Intron,CDS","CDS|ENSG00000130881|LRP3,mrna_intron|ENSG00000130881|LRP3","C2469810"
"70","I0001827","chr19","33206048","33206502","+","17","0.0188263","MRNA_Intron,CDS","CDS|ENSG00000130881|LRP3,mrna_intron|ENSG00000130881|LRP3","C2469820"
"70","I0001829","chr19","33207246","33207826","+","25","0.0112922","UTR3,CDS","CDS|ENSG00000130881|LRP3,UTR3|ENSG00000130881|LRP3","C2469850"
"70","I0001834","chr19","33814292","33814784","+","15","0.0223365","UTR3","UTR3|ENSG00000153885|KCTD15","C2473090"
"70","I0001834","chr19","33814292","33814784","+","15","0.0223365","UTR3","UTR3|ENSG00000153885|KCTD15","C2473100"
"70","I0001835","chr19","35013544","35013822","+","11","0.0336512","UTR3,MRNA_Intron,CDS","CDS|ENSG00000089351|GRAMD1A,mrna_intron|ENSG00000089351|GRAMD1A,UTR3|ENSG00000089351|GRAMD1A","C2476031"
"70","I0001837","chr19","35026048","35026437","+","19","0.0162353","UTR3,MRNA_Intron,CDS","CDS|ENSG00000089351|GRAMD1A,mrna_intron|ENSG00000089351|GRAMD1A,UTR3|ENSG00000089351|GRAMD1A","C2476130"
"70","I0001837","chr19","35026048","35026437","+","19","0.0162353","UTR3,MRNA_Intron,CDS","CDS|ENSG00000089351|GRAMD1A,mrna_intron|ENSG00000089351|GRAMD1A,UTR3|ENSG00000089351|GRAMD1A","C2476140"
"70","I0001840","chr19","35278946","35279330","+","42","0.00578576","UTR3,MRNA_Intron,CDS","CDS|ENSG00000105698|USF2,mrna_intron|ENSG00000105698|USF2,UTR3|ENSG00000105698|USF2","C2477300"
"70","I0001840","chr19","35278946","35279330","+","42","0.00578576","UTR3,MRNA_Intron,CDS","CDS|ENSG00000105698|USF2,mrna_intron|ENSG00000105698|USF2,UTR3|ENSG00000105698|USF2","C2477310"
"70","I0001841","chr19","35546574","35546883","+","8","0.053293","UTR3,MRNA_Intron,CDS","CDS|ENSG00000105677|TMEM147,mrna_intron|ENSG00000105677|TMEM147,UTR3|ENSG00000105677|TMEM147","C2478270"
"70","I0001842","chr19","35637441","35637608","+","7","0.0644905","UTR3,MRNA_Intron,CDS","CDS|ENSG00000126254|RBM42,mrna_intron|ENSG00000126254|RBM42,UTR3|ENSG00000126254|RBM42","C2478600"
"70","I0001843","chr19","35658477","35658828","+","9","0.04511","UTR3,MRNA_Intron,CDS","CDS|ENSG00000126267|COX6B1,mrna_intron|ENSG00000126267|COX6B1,UTR3|ENSG00000126267|COX6B1","C2478690"
"70","I0001843","chr19","35658477","35658828","+","9","0.04511","UTR3,MRNA_Intron,CDS","CDS|ENSG00000126267|COX6B1,mrna_intron|ENSG00000126267|COX6B1,UTR3|ENSG00000126267|COX6B1","C2478700"
"70","I0001844","chr19","35721717","35721907","+","10","0.0386394","MRNA_Intron,CDS","CDS|ENSG00000272333|KMT2B,mrna_intron|ENSG00000272333|KMT2B","C2478950"
"70","I0001847","chr19","35871618","35872182","+","99","0.00220346","UTR3,MRNA_Intron,CDS","CDS|ENSG00000105290|APLP1,mrna_intron|ENSG00000105290|APLP1,UTR3|ENSG00000105290|APLP1","C2479801"
"70","I0001849","chr19","36026005","36026216","-","8","0.053293","MRNA_Intron,CDS","CDS|ENSG00000105270|CLIP3,mrna_intron|ENSG00000105270|CLIP3","."
"70","I0001852","chr19","36236286","36236556","+","6","0.0820056","UTR5,CDS","CDS|ENSG00000167635|ZNF146,UTR5|ENSG00000167635|ZNF146","C2481051"
"70","I0001859","chr19","3885758","3885972","+","12","0.0298841","UTR5,MRNA_Intron,CDS","CDS|ENSG00000167654|ATCAY,mrna_intron|ENSG00000167654|ATCAY,UTR5|ENSG00000167654|ATCAY","C2469660"
"70","I0001861","chr19","38899385","38899639","-","28","0.00982769","UTR5,MRNA_Intron,CDS","CDS|ENSG00000068903|SIRT2,mrna_intron|ENSG00000068903|SIRT2,UTR5|ENSG00000068903|SIRT2","C2487590"
"70","I0001862","chr19","38910638","38911040","-","8","0.053293","MRNA_Intron,CDS","CDS|ENSG00000262484|CCER2,mrna_intron|ENSG00000262484|CCER2","C2487650"
"70","I0001867","chr19","39840091","39840765","-","80","0.00267209","MRNA_Intron,CDS","CDS|ENSG00000105202|FBL,mrna_intron|ENSG00000105202|FBL","C2490291"
"70","I0001868","chr19","3985233","3985448","-","21","0.014176","UTR5,MRNA_Intron,CDS","CDS|ENSG00000167658|EEF2,mrna_intron|ENSG00000167658|EEF2,UTR5|ENSG00000167658|EEF2","C2473910"
"70","I0001868","chr19","3985233","3985448","-","21","0.014176","UTR5,MRNA_Intron,CDS","CDS|ENSG00000167658|EEF2,mrna_intron|ENSG00000167658|EEF2,UTR5|ENSG00000167658|EEF2","C2473911"
"70","I0001868","chr19","3985233","3985448","-","21","0.014176","UTR5,MRNA_Intron,CDS","CDS|ENSG00000167658|EEF2,mrna_intron|ENSG00000167658|EEF2,UTR5|ENSG00000167658|EEF2","C2473920"
"70","I0001869","chr19","40192240","40192823","+","28","0.00982769","MRNA_Intron,CDS","CDS|ENSG00000130758|MAP3K10,mrna_intron|ENSG00000130758|MAP3K10","C2491251"
"70","I0001869","chr19","40192240","40192823","+","28","0.00982769","MRNA_Intron,CDS","CDS|ENSG00000130758|MAP3K10,mrna_intron|ENSG00000130758|MAP3K10","C2491260"
"70","I0001870","chr19","40212810","40213321","+","48","0.00492511","UTR3,MRNA_Intron,CDS","CDS|ENSG00000130758|MAP3K10,mrna_intron|ENSG00000130758|MAP3K10,UTR3|ENSG00000130758|MAP3K10","C2491310"
"70","I0001870","chr19","40212810","40213321","+","48","0.00492511","UTR3,MRNA_Intron,CDS","CDS|ENSG00000130758|MAP3K10,mrna_intron|ENSG00000130758|MAP3K10,UTR3|ENSG00000130758|MAP3K10","C2491321"
"70","I0001870","chr19","40212810","40213321","+","48","0.00492511","UTR3,MRNA_Intron,CDS","CDS|ENSG00000130758|MAP3K10,mrna_intron|ENSG00000130758|MAP3K10,UTR3|ENSG00000130758|MAP3K10","C2491330"
"70","I0001872","chr19","40217380","40218255","-","41","0.00596601","MRNA_Intron,CDS","CDS|ENSG00000174521|TTC9B,mrna_intron|ENSG00000174521|TTC9B","C2491391"
"70","I0001874","chr19","40256837","40257030","-","7","0.0644905","UTR5,MRNA_Intron,CDS","CDS|ENSG00000105221|AKT2,mrna_intron|ENSG00000105221|AKT2,UTR5|ENSG00000105221|AKT2","C2491690"
"70","I0001883","chr19","40703617","40703827","-","6","0.0820056","UTR3,MRNA_Intron,CDS","CDS|ENSG00000123815|ADCK4,mrna_intron|ENSG00000123815|ADCK4,UTR3|ENSG00000123815|ADCK4","C2493670"
"70","I0001885","chr19","41319760","41319970","+","14","0.0243912","MRNA_Intron,CDS","CDS|ENSG00000142039|CCDC97,mrna_intron|ENSG00000142039|CCDC97","C2495430"
"70","I0001886","chr19","41422706","41422996","+","11","0.0336512","MRNA_Intron,CDS","CDS|ENSG00000248098|BCKDHA,CDS|ENSG00000255730|CTC-435M10.3,mrna_intron|ENSG00000248098|BCKDHA,mrna_intron|ENSG00000255730|CTC-435M10.3","C2495910"
"70","I0001889","chr19","42003441","42003636","-","8","0.053293","MRNA_Intron,CDS","CDS|ENSG00000105737|GRIK5,mrna_intron|ENSG00000105737|GRIK5","C2497480"
"70","I0001891","chr19","42078868","42079358","+","7","0.0644905","CDS","CDS|ENSG00000105732|ZNF574","C2497810"
"70","I0001891","chr19","42078868","42079358","+","7","0.0644905","CDS","CDS|ENSG00000105732|ZNF574","C2497821"
"70","I0001892","chr19","42248671","42248901","-","15","0.0223365","MRNA_Intron,CDS","CDS|ENSG00000105722|ERF,mrna_intron|ENSG00000268643|AC006486.9","C2498780"
"70","I0001892","chr19","42248671","42248901","-","15","0.0223365","MRNA_Intron,CDS","CDS|ENSG00000105722|ERF,mrna_intron|ENSG00000268643|AC006486.9","C2498790"
"70","I0001894","chr19","42286842","42288094","+","62","0.00366342","MRNA_Intron,CDS","CDS|ENSG00000079432|CIC,mrna_intron|ENSG00000079432|CIC","C2499190"
"70","I0001894","chr19","42286842","42288094","+","62","0.00366342","MRNA_Intron,CDS","CDS|ENSG00000079432|CIC,mrna_intron|ENSG00000079432|CIC","C2499200"
"70","I0001894","chr19","42286842","42288094","+","62","0.00366342","MRNA_Intron,CDS","CDS|ENSG00000079432|CIC,mrna_intron|ENSG00000079432|CIC","C2499180"
"70","I0001895","chr19","42293697","42294428","+","33","0.00784052","MRNA_Intron,CDS","CDS|ENSG00000079432|CIC,mrna_intron|ENSG00000079432|CIC","C2499291"
"70","I0001895","chr19","42293697","42294428","+","33","0.00784052","MRNA_Intron,CDS","CDS|ENSG00000079432|CIC,mrna_intron|ENSG00000079432|CIC","C2499300"
"70","I0001895","chr19","42293697","42294428","+","33","0.00784052","MRNA_Intron,CDS","CDS|ENSG00000079432|CIC,mrna_intron|ENSG00000079432|CIC","C2499310"
"70","I0001896","chr19","42349510","42349714","+","8","0.053293","UTR5,MRNA_Intron,CDS","CDS|ENSG00000105429|MEGF8,mrna_intron|ENSG00000105429|MEGF8,UTR5|ENSG00000105429|MEGF8","C2499550"
"70","I0001900","chr19","4360493","4360936","-","12","0.0298841","UTR3","UTR3|ENSG00000141985|SH3GL1","C2483910"
"70","I0001900","chr19","4360493","4360936","-","12","0.0298841","UTR3","UTR3|ENSG00000141985|SH3GL1","C2483920"
"70","I0001901","chr19","43607374","43608103","-","35","0.0072998","UTR3,CDS","CDS|ENSG00000131116|ZNF428,UTR3|ENSG00000131116|ZNF428","C2501841"
"70","I0001901","chr19","43607374","43608103","-","35","0.0072998","UTR3,CDS","CDS|ENSG00000131116|ZNF428,UTR3|ENSG00000131116|ZNF428","C2501850"
"70","I0001902","chr19","43622271","43622522","-","12","0.0298841","UTR3","UTR3|ENSG00000105767|CADM4","."
"70","I0001903","chr19","43622677","43623440","-","50","0.00473586","UTR3,MRNA_Intron,CDS","CDS|ENSG00000105767|CADM4,mrna_intron|ENSG00000105767|CADM4,UTR3|ENSG00000105767|CADM4","C2501920"
"70","I0001905","chr19","4447279","4447622","-","23","0.0125493","MRNA_Intron,CDS","CDS|ENSG00000167671|UBXN6,mrna_intron|ENSG00000167671|UBXN6","C2487160"
"70","I0001906","chr19","44906614","44906802","+","9","0.04511","UTR5,MRNA_Intron,CDS","CDS|ENSG00000130203|APOE,mrna_intron|ENSG00000130203|APOE,UTR5|ENSG00000130203|APOE","C2504700"
"70","I0001910","chr19","45057787","45058016","+","6","0.0820056","UTR3,MRNA_Intron,CDS","CDS|ENSG00000104859|CLASRP,mrna_intron|ENSG00000104859|CLASRP,UTR3|ENSG00000104859|CLASRP","C2505070"
"70","I0001911","chr19","45092999","45093356","+","13","0.026838","UTR5,MRNA_Intron,CDS","CDS|ENSG00000104866|PPP1R37,mrna_intron|ENSG00000007047|MARK4,UTR5|ENSG00000104866|PPP1R37","C2505310"
"70","I0001911","chr19","45092999","45093356","+","13","0.026838","UTR5,MRNA_Intron,CDS","CDS|ENSG00000104866|PPP1R37,mrna_intron|ENSG00000007047|MARK4,UTR5|ENSG00000104866|PPP1R37","C2505320"
"70","I0001912","chr19","45303396","45303642","+","11","0.0336512","UTR3","UTR3|ENSG00000007047|MARK4","C2506260"
"70","I0001913","chr19","45409081","45409560","+","12","0.0298841","UTR3,CDS","CDS|ENSG00000117877|CD3EAP,UTR3|ENSG00000117877|CD3EAP","C2506691"
"70","I0001914","chr19","4542737","4543165","-","11","0.0336512","UTR3,CDS","CDS|ENSG00000167680|SEMA6B,UTR3|ENSG00000167680|SEMA6B","C2490070"
"70","I0001915","chr19","4543397","4543625","-","7","0.0644905","UTR3,CDS","CDS|ENSG00000167680|SEMA6B,UTR3|ENSG00000167680|SEMA6B","C2490081"
"70","I0001916","chr19","45494027","45495001","-","37","0.00677709","UTR3,UTR5,MRNA_Intron,CDS","CDS|ENSG00000125744|RTN2,mrna_intron|ENSG00000125744|RTN2,UTR3|ENSG00000125744|RTN2,UTR5|ENSG00000125744|RTN2","C2507060"
"70","I0001917","chr19","45496812","45496972","-","6","0.0820056","UTR5,CDS","CDS|ENSG00000125744|RTN2,UTR5|ENSG00000125744|RTN2","C2507090"
"70","I0001920","chr19","45779297","45779600","-","21","0.014176","UTR3,MRNA_Intron,CDS","CDS|ENSG00000104936|DMPK,CDS|ENSG00000268434|AC011530.4,mrna_intron|ENSG00000104936|DMPK,mrna_intron|ENSG00000268434|AC011530.4,UTR3|ENSG00000104936|DMPK,UTR3|ENSG00000268434|AC011530.4","C2508350"
"70","I0001921","chr19","45785298","45786465","-","64","0.00347867","UTR3,MRNA_Intron,CDS","CDS|ENSG00000185800|DMWD,CDS|ENSG00000268434|AC011530.4,mrna_intron|ENSG00000268434|AC011530.4,UTR3|ENSG00000185800|DMWD","C2508471"
"70","I0001925","chr19","45940599","45940943","-","18","0.0174609","CDS","CDS|ENSG00000104967|NOVA2","C2509370"
"70","I0001926","chr19","46609133","46610776","+","299","0.000811088","UTR3,CDS","CDS|ENSG00000160014|CALM3,UTR3|ENSG00000160014|CALM3","C2510670"
"70","I0001926","chr19","46609133","46610776","+","299","0.000811088","UTR3,CDS","CDS|ENSG00000160014|CALM3,UTR3|ENSG00000160014|CALM3","C2510681"
"70","I0001926","chr19","46609133","46610776","+","299","0.000811088","UTR3,CDS","CDS|ENSG00000160014|CALM3,UTR3|ENSG00000160014|CALM3","C2510701"
"70","I0001927","chr19","46647729","46647998","-","13","0.026838","UTR3","UTR3|ENSG00000197380|DACT3","C2510891"
"70","I0001928","chr19","46648261","46648814","-","15","0.0223365","UTR3,CDS","CDS|ENSG00000197380|DACT3,UTR3|ENSG00000197380|DACT3","C2510910"
"70","I0001928","chr19","46648261","46648814","-","15","0.0223365","UTR3,CDS","CDS|ENSG00000197380|DACT3,UTR3|ENSG00000197380|DACT3","C2510920"
"70","I0001928","chr19","46648261","46648814","-","15","0.0223365","UTR3,CDS","CDS|ENSG00000197380|DACT3,UTR3|ENSG00000197380|DACT3","C2510930"
"70","I0001930","chr19","47221043","47221611","-","9","0.04511","UTR3","UTR3|ENSG00000105327|BBC3","C2513170"
"70","I0001932","chr19","47755767","47756064","+","13","0.026838","MRNA_Intron,CDS,SmallNCRNA","CDS|ENSG00000105373|GLTSCR2,mrna_intron|ENSG00000105373|GLTSCR2,snoRNA|ENSG00000221803|SNORD23","C2514920"
"70","I0001934","chr19","48382735","48383020","-","9","0.04511","UTR3","UTR3|ENSG00000105438|KDELR1","C2515881"
"70","I0001934","chr19","48382735","48383020","-","9","0.04511","UTR3","UTR3|ENSG00000105438|KDELR1","C2515890"
"70","I0001935","chr19","48479123","48479436","+","14","0.0243912","UTR3,CDS","CDS|ENSG00000105443|CYTH2,UTR3|ENSG00000105443|CYTH2","C2516321"
"70","I0001939","chr19","49085461","49085731","+","10","0.0386394","UTR5,MRNA_Intron","mrna_intron|ENSG00000104852|SNRNP70,UTR5|ENSG00000104852|SNRNP70","C2518301"
"70","I0001942","chr19","49127910","49128226","+","6","0.0820056","MRNA_Intron,CDS","CDS|ENSG00000177380|PPFIA3,mrna_intron|ENSG00000177380|PPFIA3","C2518501"
"70","I0001942","chr19","49127910","49128226","+","6","0.0820056","MRNA_Intron,CDS","CDS|ENSG00000177380|PPFIA3,mrna_intron|ENSG00000177380|PPFIA3","C2518510"
"70","I0001943","chr19","49130412","49130716","+","21","0.014176","MRNA_Intron,CDS","CDS|ENSG00000177380|PPFIA3,mrna_intron|ENSG00000177380|PPFIA3","C2518540"
"70","I0001948","chr19","49599341","49599523","+","7","0.0644905","CDS","CDS|ENSG00000126464|PRR12","C2519950"
"70","I0001949","chr19","49642225","49642399","+","8","0.053293","UTR5,MRNA_Intron","mrna_intron|ENSG00000126461|SCAF1,UTR5|ENSG00000126461|SCAF1","C2520120"
"70","I0001952","chr19","49652506","49652835","+","9","0.04511","MRNA_Intron,CDS","CDS|ENSG00000126461|SCAF1,mrna_intron|ENSG00000126461|SCAF1","C2520250"
"70","I0001953","chr19","49828463","49828689","+","8","0.053293","MRNA_Intron,CDS","CDS|ENSG00000104973|MED25,mrna_intron|ENSG00000104973|MED25","C2520850"
"70","I0001954","chr19","49876969","49877338","-","11","0.0336512","UTR5","UTR5|ENSG00000204673|AKT1S1","C2521130"
"70","I0001957","chr19","50517245","50517782","-","20","0.015262","UTR3,CDS","CDS|ENSG00000131409|LRRC4B,UTR3|ENSG00000131409|LRRC4B","C2523220"
"70","I0001957","chr19","50517245","50517782","-","20","0.015262","UTR3,CDS","CDS|ENSG00000131409|LRRC4B,UTR3|ENSG00000131409|LRRC4B","C2523230"
"70","I0001959","chr19","5153411","5153633","+","7","0.0644905","UTR3","UTR3|ENSG00000127663|KDM4B","C2508710"
"70","I0001960","chr19","5205418","5205934","-","51","0.0046187","Intergenic","exon|ENSG00000105426|PTPRS","C2510131"
"70","I0001960","chr19","5205418","5205934","-","51","0.0046187","Intergenic","exon|ENSG00000105426|PTPRS","C2510140"
"70","I0001960","chr19","5205418","5205934","-","51","0.0046187","Intergenic","exon|ENSG00000105426|PTPRS","C2510150"
"70","I0001961","chr19","5231109","5231592","-","9","0.04511","MRNA_Intron,CDS","CDS|ENSG00000105426|PTPRS,mrna_intron|ENSG00000105426|PTPRS,mrna_intron|ENSG00000283229|PTPRS","C2510791"
"70","I0001961","chr19","5231109","5231592","-","9","0.04511","MRNA_Intron,CDS","CDS|ENSG00000105426|PTPRS,mrna_intron|ENSG00000105426|PTPRS,mrna_intron|ENSG00000283229|PTPRS","C2510810"
"70","I0001962","chr19","5240058","5240329","-","20","0.015262","MRNA_Intron,CDS","CDS|ENSG00000105426|PTPRS,CDS|ENSG00000283229|PTPRS,mrna_intron|ENSG00000105426|PTPRS,mrna_intron|ENSG00000283229|PTPRS","C2511200"
"70","I0001968","chr19","55092077","55092299","-","9","0.04511","MRNA_Intron,CDS","CDS|ENSG00000125503|PPP1R12C,mrna_intron|ENSG00000125503|PPP1R12C","C2533361"
"70","I0001969","chr19","55239280","55239596","-","7","0.0644905","MRNA_Intron,CDS","CDS|ENSG00000105063|PPP6R1,mrna_intron|ENSG00000105063|PPP6R1","C2533870"
"70","I0001969","chr19","55239280","55239596","-","7","0.0644905","MRNA_Intron,CDS","CDS|ENSG00000105063|PPP6R1,mrna_intron|ENSG00000105063|PPP6R1","C2533880"
"70","I0001970","chr19","55262327","55262680","-","28","0.00982769","UTR3,CDS","CDS|ENSG00000133265|HSPBP1,UTR3|ENSG00000133265|HSPBP1","C2534040"
"70","I0001971","chr19","55265988","55266275","-","8","0.053293","MRNA_Intron,CDS","CDS|ENSG00000133265|HSPBP1,mrna_intron|ENSG00000133265|HSPBP1","."
"70","I0001972","chr19","55284515","55284707","+","11","0.0336512","MRNA_Intron,CDS","CDS|ENSG00000160469|BRSK1,mrna_intron|ENSG00000160469|BRSK1","C2534140"
"70","I0001973","chr19","55287012","55287440","+","25","0.0112922","UTR3,MRNA_Intron,CDS","CDS|ENSG00000160469|BRSK1,mrna_intron|ENSG00000160469|BRSK1,UTR3|ENSG00000160469|BRSK1","C2534161"
"70","I0001976","chr19","55659275","55659487","+","7","0.0644905","UTR3,MRNA_Intron,CDS","CDS|ENSG00000063244|U2AF2,mrna_intron|ENSG00000063244|U2AF2,UTR3|ENSG00000063244|U2AF2","C2536280"
"70","I0001978","chr19","55694730","55694945","+","9","0.04511","CDS","CDS|ENSG00000063245|EPN1","C2536410"
"70","I0001979","chr19","56088423","56088645","-","7","0.0644905","CDS","CDS|ENSG00000142409|ZNF787","C2536780"
"70","I0001980","chr19","5623220","5623481","+","6","0.0820056","MRNA_Intron,CDS","CDS|ENSG00000160633|SAFB,mrna_intron|ENSG00000160633|SAFB","C2523300"
"70","I0001982","chr19","56822612","56822824","-","6","0.0820056","UTR3,MRNA_Intron,CDS","CDS|ENSG00000198300|PEG3,CDS|ENSG00000269699|ZIM2,mrna_intron|ENSG00000198300|PEG3,UTR3|ENSG00000269699|ZIM2","C2538200"
"70","I0001986","chr19","58544463","58544672","+","64","0.00347867","UTR5","UTR5|ENSG00000130726|TRIM28","C2541981"
"70","I0001987","chr19","58551504","58551741","-","23","0.0125493","UTR3,CDS","CDS|ENSG00000130724|CHMP2A,UTR3|ENSG00000130724|CHMP2A","C2542050"
"70","I0001988","chr19","58558452","58558906","-","11","0.0336512","UTR5","UTR5|ENSG00000130725|UBE2M","."
"70","I0001991","chr19","5917660","5917922","-","11","0.0336512","UTR3,MRNA_Intron,CDS","CDS|ENSG00000031823|RANBP3,mrna_intron|ENSG00000031823|RANBP3,UTR3|ENSG00000031823|RANBP3","C2529630"
"70","I0001991","chr19","5917660","5917922","-","11","0.0336512","UTR3,MRNA_Intron,CDS","CDS|ENSG00000031823|RANBP3,mrna_intron|ENSG00000031823|RANBP3,UTR3|ENSG00000031823|RANBP3","C2529641"
"70","I0001992","chr19","5923112","5923304","-","7","0.0644905","UTR3,MRNA_Intron,CDS","CDS|ENSG00000031823|RANBP3,mrna_intron|ENSG00000031823|RANBP3,UTR3|ENSG00000031823|RANBP3","C2529770"
"70","I0001996","chr19","6418344","6418846","-","12","0.0298841","MRNA_Intron,CDS","CDS|ENSG00000088247|KHSRP,mrna_intron|ENSG00000088247|KHSRP","C2541831"
"70","I0001998","chr19","746373","747202","+","38","0.00650223","UTR3,CDS","CDS|ENSG00000099864|PALM,UTR3|ENSG00000099864|PALM","C2544650"
"70","I0001998","chr19","746373","747202","+","38","0.00650223","UTR3,CDS","CDS|ENSG00000099864|PALM,UTR3|ENSG00000099864|PALM","C2544660"
"70","I0001999","chr19","747994","748408","+","11","0.0336512","UTR3","UTR3|ENSG00000099864|PALM","C2544750"
"70","I0001999","chr19","747994","748408","+","11","0.0336512","UTR3","UTR3|ENSG00000099864|PALM","C2544771"
"70","I0001999","chr19","747994","748408","+","11","0.0336512","UTR3","UTR3|ENSG00000099864|PALM","C2544780"
"70","I0002000","chr19","7536227","7536671","+","20","0.015262","UTR3,MRNA_Intron,CDS","CDS|ENSG00000032444|PNPLA6,mrna_intron|ENSG00000032444|PNPLA6,UTR3|ENSG00000268614|CTD-2207O23.10","C2547501"
"70","I0002001","chr19","7612170","7612757","+","22","0.0133424","CDS","CDS|ENSG00000076826|CAMSAP3","C2548020"
"70","I0002001","chr19","7612170","7612757","+","22","0.0133424","CDS","CDS|ENSG00000076826|CAMSAP3","C2548031"
"70","I0002001","chr19","7612170","7612757","+","22","0.0133424","CDS","CDS|ENSG00000076826|CAMSAP3","C2548040"
"70","I0002002","chr19","7612840","7613243","+","7","0.0644905","MRNA_Intron,CDS","CDS|ENSG00000076826|CAMSAP3,mrna_intron|ENSG00000076826|CAMSAP3","C2548060"
"70","I0002002","chr19","7612840","7613243","+","7","0.0644905","MRNA_Intron,CDS","CDS|ENSG00000076826|CAMSAP3,mrna_intron|ENSG00000076826|CAMSAP3","C2548070"
"70","I0002003","chr19","7615198","7615665","+","15","0.0223365","MRNA_Intron,CDS","CDS|ENSG00000076826|CAMSAP3,mrna_intron|ENSG00000076826|CAMSAP3","C2548080"
"70","I0002003","chr19","7615198","7615665","+","15","0.0223365","MRNA_Intron,CDS","CDS|ENSG00000076826|CAMSAP3,mrna_intron|ENSG00000076826|CAMSAP3","C2548090"
"70","I0002004","chr19","7617592","7618214","+","30","0.00883636","UTR3,MRNA_Intron,CDS","CDS|ENSG00000076826|CAMSAP3,mrna_intron|ENSG00000076826|CAMSAP3,UTR3|ENSG00000076826|CAMSAP3","C2548130"
"70","I0002006","chr19","7924450","7925094","-","22","0.0133424","UTR3","UTR3|ENSG00000178531|CTXN1","C2550171"
"70","I0002006","chr19","7924450","7925094","-","22","0.0133424","UTR3","UTR3|ENSG00000178531|CTXN1","C2550181"
"70","I0002011","chr19","812475","813693","-","129","0.0017168","UTR3,CDS","CDS|ENSG00000129951|PLPPR3,UTR3|ENSG00000129951|PLPPR3","C2548461"
"70","I0002011","chr19","812475","813693","-","129","0.0017168","UTR3,CDS","CDS|ENSG00000129951|PLPPR3,UTR3|ENSG00000129951|PLPPR3","C2548490"
"70","I0002011","chr19","812475","813693","-","129","0.0017168","UTR3,CDS","CDS|ENSG00000129951|PLPPR3,UTR3|ENSG00000129951|PLPPR3","C2548500"
"70","I0002014","chr19","8426665","8426939","+","8","0.053293","MRNA_Intron,CDS","CDS|ENSG00000099785|MARCH2,mrna_intron|ENSG00000099785|MARCH2","C2553120"
"70","I0002018","chr19","8811361","8811705","-","6","0.0820056","CDS","CDS|ENSG00000167785|ZNF558","C2555050"
"70","I0002020","chr1","9942479","9942702","-","10","0.0386394","UTR5,MRNA_Intron","mrna_intron|ENSG00000162441|LZIC,UTR5|ENSG00000162441|LZIC","C2557131"
"70","I0002021","chr19","9860502","9860779","-","21","0.014176","MRNA_Intron,CDS","CDS|ENSG00000105088|OLFM2,mrna_intron|ENSG00000105088|OLFM2","C2559360"
"70","I0002030","chr20","1369620","1369832","-","9","0.04511","UTR3","UTR3|ENSG00000088832|FKBP1A","C2569181"
"70","I0002032","chr20","17962589","17962936","-","2853","9.4627e-05","MRNA_Intron,SmallNCRNA","mrna_intron|ENSG00000089006|SNX5,snoRNA|ENSG00000212232|SNORD17","C2582641"
"70","I0002038","chr20","25476637","25476879","-","6","0.0820056","CDS","CDS|ENSG00000101004|NINL","C2601800"
"70","I0002040","chr20","2659425","2659759","-","8","0.053293","UTR3,MRNA_Intron,CDS","CDS|ENSG00000101365|IDH3B,mrna_intron|ENSG00000101365|IDH3B,UTR3|ENSG00000101365|IDH3B","C2602560"
"70","I0002046","chr20","3046378","3046657","+","24","0.011887","MRNA_Intron,CDS","CDS|ENSG00000125901|MRPS26,mrna_intron|ENSG00000125901|MRPS26","C2605620"
"70","I0002047","chr20","31569128","31569411","+","21","0.014176","UTR3,CDS","CDS|ENSG00000101294|HM13,UTR3|ENSG00000101294|HM13","C2605090"
"70","I0002049","chr20","3163070","3163363","-","6","0.0820056","UTR3","UTR3|ENSG00000088899|RP5-1187M17.10","C2611061"
"70","I0002053","chr20","31664807","31665118","-","7","0.0644905","UTR3","UTR3|ENSG00000171552|BCL2L1","C0006048"
"70","I0002053","chr20","31664807","31665118","-","7","0.0644905","UTR3","UTR3|ENSG00000171552|BCL2L1","C2605471"
"70","I0002056","chr20","31997776","31998551","+","23","0.0125493","UTR3","UTR3|ENSG00000260903|XKR7","C2606921"
"70","I0002056","chr20","31997776","31998551","+","23","0.0125493","UTR3","UTR3|ENSG00000260903|XKR7","C2606931"
"70","I0002057","chr20","32141496","32141757","+","11","0.0336512","UTR3,MRNA_Intron,CDS","CDS|ENSG00000101337|TM9SF4,mrna_intron|ENSG00000101337|TM9SF4,UTR3|ENSG00000101337|TM9SF4","."
"70","I0002060","chr20","32189415","32189823","-","8","0.053293","PutativeNCRNA","transcribed_processed_pseudogene|ENSG00000235217|TSPY26P","C2607750"
"70","I0002063","chr20","32444398","32444767","-","9","0.04511","UTR3","UTR3|ENSG00000197183|NOL4L","C2608600"
"70","I0002065","chr20","325871","326763","+","73","0.00300553","UTR5,CDS","CDS|ENSG00000177732|SOX12,UTR5|ENSG00000177732|SOX12","C0001975"
"70","I0002065","chr20","325871","326763","+","73","0.00300553","UTR5,CDS","CDS|ENSG00000177732|SOX12,UTR5|ENSG00000177732|SOX12","C2601980"
"70","I0002065","chr20","325871","326763","+","73","0.00300553","UTR5,CDS","CDS|ENSG00000177732|SOX12,UTR5|ENSG00000177732|SOX12","C2602020"
"70","I0002065","chr20","325871","326763","+","73","0.00300553","UTR5,CDS","CDS|ENSG00000177732|SOX12,UTR5|ENSG00000177732|SOX12","C2602100"
"70","I0002066","chr20","328306","328478","+","11","0.0336512","UTR3","UTR3|ENSG00000177732|SOX12","C2602270"
"70","I0002071","chr20","33811496","33811773","+","9","0.04511","MRNA_Intron,CDS","CDS|ENSG00000101421|CHMP4B,mrna_intron|ENSG00000101421|CHMP4B","C2614440"
"70","I0002075","chr20","34558737","34559053","+","17","0.0188263","UTR5,MRNA_Intron,CDS","CDS|ENSG00000101460|MAP1LC3A,mrna_intron|ENSG00000101460|MAP1LC3A,UTR5|ENSG00000101460|MAP1LC3A","C2616390"
"70","I0002075","chr20","34558737","34559053","+","17","0.0188263","UTR5,MRNA_Intron,CDS","CDS|ENSG00000101460|MAP1LC3A,mrna_intron|ENSG00000101460|MAP1LC3A,UTR5|ENSG00000101460|MAP1LC3A","C2616400"
"70","I0002079","chr20","34861232","34861558","-","8","0.053293","MRNA_Intron,CDS","CDS|ENSG00000131067|GGT7,mrna_intron|ENSG00000131067|GGT7","C2617520"
"70","I0002081","chr20","349736","349979","+","11","0.0336512","MRNA_Intron,CDS","CDS|ENSG00000125841|NRSN2,mrna_intron|ENSG00000125841|NRSN2","C2603601"
"70","I0002085","chr20","35627160","35627402","-","6","0.0820056","MRNA_Intron,CDS","CDS|ENSG00000214078|CPNE1,mrna_intron|ENSG00000214078|CPNE1","C2620360"
"70","I0002086","chr20","35631128","35631545","-","26","0.0107785","MRNA_Intron,CDS","CDS|ENSG00000214078|CPNE1,mrna_intron|ENSG00000214078|CPNE1","C2620390"
"70","I0002087","chr20","35729203","35729525","-","7","0.0644905","UTR3,MRNA_Intron,CDS","CDS|ENSG00000131051|RBM39,mrna_intron|ENSG00000131051|RBM39,UTR3|ENSG00000131051|RBM39","C2620730"
"70","I0002091","chr20","36526841","36527292","+","23","0.0125493","UTR3,CDS","CDS|ENSG00000080845|DLGAP4,UTR3|ENSG00000080845|DLGAP4","C2624050"
"70","I0002091","chr20","36526841","36527292","+","23","0.0125493","UTR3,CDS","CDS|ENSG00000080845|DLGAP4,UTR3|ENSG00000080845|DLGAP4","C2624060"
"70","I0002094","chr20","37393927","37394132","+","18","0.0174609","MRNA_Intron,CDS","CDS|ENSG00000197122|SRC,mrna_intron|ENSG00000197122|SRC","C2627141"
"70","I0002096","chr20","37522665","37523890","+","813","0.000360484","UTR3,MRNA_Intron,CDS","CDS|ENSG00000053438|NNAT,mrna_intron|ENSG00000053438|NNAT,UTR3|ENSG00000053438|NNAT","C2627620"
"70","I0002098","chr20","37902970","37903603","+","27","0.0102648","UTR5,MRNA_Intron,CDS","CDS|ENSG00000132821|VSTM2L,mrna_intron|ENSG00000132821|VSTM2L,UTR5|ENSG00000132821|VSTM2L","C2629180"
"70","I0002098","chr20","37902970","37903603","+","27","0.0102648","UTR5,MRNA_Intron,CDS","CDS|ENSG00000132821|VSTM2L,mrna_intron|ENSG00000132821|VSTM2L,UTR5|ENSG00000132821|VSTM2L","C2629191"
"70","I0002098","chr20","37902970","37903603","+","27","0.0102648","UTR5,MRNA_Intron,CDS","CDS|ENSG00000132821|VSTM2L,mrna_intron|ENSG00000132821|VSTM2L,UTR5|ENSG00000132821|VSTM2L","C2629200"
"70","I0002099","chr20","37943996","37944453","+","9","0.04511","UTR3,CDS","CDS|ENSG00000132821|VSTM2L,UTR3|ENSG00000132821|VSTM2L","C2629490"
"70","I0002100","chr20","38448091","38448292","+","85","0.00255943","PutativeNCRNA,SmallNCRNA","snoRNA|ENSG00000274309|SNORA71E;SNORA71,putativencrna|LongAUGORFEnsShortNonCoding|3P|XLOC_043027|TCONS:LongAUGORFEnsShortNonCoding|3P|XLOC_043027|TCONS:LongAUGORFEnsShortNonCoding|3P|XLOC_043027|TCONS:LongAUGORFEnsShortNonCoding|3P|XLOC_043027|TCONS:LongAUGORFEnsShortNonCoding|3P|XLOC_043027|TCONS|00170892:1.34423|140AA|125AA|,putativencrna|LongAUGORFEnsShortNonCoding|3P|XLOC_043027|TCONS|00170897:0.488495|145AA|125AA|,putativencrna|LongAUGORFEnsShortNonCoding|3P|XLOC_043027|TCONS|00170892:1.34423|140AA|125AA|,putativencrna|LongAUGORFEnsShortNonCoding|3P|XLOC_043027|TCONS|00170890:0.774657|126AA|125AA|,putativencrna|LongAUGORFEnsShortNonCoding|3P|XLOC_043027|TCONS:LongAUGORFEnsShortNonCoding|3P|XLOC_043027|TCONS|00170893:0.990289|140AA|125AA|,putativencrna|LongAUGORFEnsShortNonCoding|3P|XLOC_043027|TCONS|00170893:0.990289|140AA|125AA|,putativencrna|LongAUGORFEnsShortNonCoding|3P|XLOC_043027|TCONS|00170899:7.40829|112AA|111AA|,putativencrna|linc|3P|XLOC_043027|TCONS|00170898:2.08605|110AA|60AA|,putativencrna|LongAUGORFEnsShortNonCoding|3P|XLOC_043027|TCONS|00170887:2.2947|140AA|125AA|,putativencrna|LongAUGORFEnsShortNonCoding|3P|XLOC_043027|TCONS|00170889:0.853008|139AA|125AA|,putativencrna|LongAUGORFEnsShortNonCoding|3P|XLOC_043027|TCONS|00170888:1.12977|142AA|125AA|,processed_transcript|ENSG00000174365|SNHG11;SNORA71,putativencrna|LongAUGORFEnsShortNonCoding|3P|XLOC_043027|TCONS|00170896:1.05581|143AA|125AA|,putativencrna|LongAUGORFEnsShortNonCoding|3P|XLOC_043027|TCONS:LongAUGORFEnsShortNonCoding|3P|XLOC_043027|TCONS:LongAUGORFEnsShortNonCoding|3P|XLOC_043027|TCONS|00170896:1.05581|143AA|125AA|,putativencrna|LongAUGORFEnsShortNonCoding|3P|XLOC_043027|TCONS:LongAUGORFEnsShortNonCoding|3P|XLOC_043027|TCONS:LongAUGORFEnsShortNonCoding|3P|XLOC_043027|TCONS:LongAUGORFEnsShortNonCoding|3P|XLOC_043027|TCONS:LongAUGORFEnsShortNonCoding|3P|XLOC_043027|TCONS:LongAUGORFEnsShortNonCoding|3P|XLOC_043027|TCONS:LongAUGORFEnsShortNonCoding|3P|XLOC_043027|TCONS:LongAUGORFEnsShortNonCoding|3P|XLOC_043027|TCONS|00170897:0.488495|145AA|125AA|,putativencrna|LongAUGORFEnsShortNonCoding|3P|XLOC_043027|TCONS|00170895:1.06148|143AA|125AA|,processed_transcript|ENSG00000174365|SNHG11,putativencrna|LongAUGORFEnsShortNonCoding|3P|XLOC_043027|TCONS|00170894:0.952241|126AA|125AA|,putativencrna|LongAUGORFEnsShortNonCoding|3P|XLOC_043027|TCONS|00170891:0.511487|142AA|125AA|","C2631780"
"70","I0002109","chr20","41174761","41175364","+","13","0.026838","UTR3","UTR3|ENSG00000124181|PLCG1","C2642350"
"70","I0002109","chr20","41174761","41175364","+","13","0.026838","UTR3","UTR3|ENSG00000124181|PLCG1","C2642351"
"70","I0002112","chr20","41404555","41404859","-","7","0.0644905","UTR3,CDS","CDS|ENSG00000124177|CHD6,UTR3|ENSG00000124177|CHD6","C2643460"
"70","I0002112","chr20","41404555","41404859","-","7","0.0644905","UTR3,CDS","CDS|ENSG00000124177|CHD6,UTR3|ENSG00000124177|CHD6","C2643471"
"70","I0002113","chr20","41532945","41533400","-","21","0.014176","MRNA_Intron,CDS","CDS|ENSG00000124177|CHD6,mrna_intron|ENSG00000124177|CHD6","C2643920"
"70","I0002113","chr20","41532945","41533400","-","21","0.014176","MRNA_Intron,CDS","CDS|ENSG00000124177|CHD6,mrna_intron|ENSG00000124177|CHD6","C2643930"
"70","I0002113","chr20","41532945","41533400","-","21","0.014176","MRNA_Intron,CDS","CDS|ENSG00000124177|CHD6,mrna_intron|ENSG00000124177|CHD6","C2643940"
"70","I0002120","chr20","44752952","44753805","-","59","0.00382563","UTR3","UTR3|ENSG00000101098|RIMS4","C2654500"
"70","I0002120","chr20","44752952","44753805","-","59","0.00382563","UTR3","UTR3|ENSG00000101098|RIMS4","C2654510"
"70","I0002121","chr20","44754767","44755927","-","54","0.0042492","UTR3","UTR3|ENSG00000101098|RIMS4","C2654550"
"70","I0002121","chr20","44754767","44755927","-","54","0.0042492","UTR3","UTR3|ENSG00000101098|RIMS4","C2654561"
"70","I0002121","chr20","44754767","44755927","-","54","0.0042492","UTR3","UTR3|ENSG00000101098|RIMS4","C2654570"
"70","I0002122","chr20","44755950","44756330","-","10","0.0386394","UTR3,CDS","CDS|ENSG00000101098|RIMS4,UTR3|ENSG00000101098|RIMS4","C2654570"
"70","I0002122","chr20","44755950","44756330","-","10","0.0386394","UTR3,CDS","CDS|ENSG00000101098|RIMS4,UTR3|ENSG00000101098|RIMS4","C2654580"
"70","I0002122","chr20","44755950","44756330","-","10","0.0386394","UTR3,CDS","CDS|ENSG00000101098|RIMS4,UTR3|ENSG00000101098|RIMS4","C2654590"
"70","I0002123","chr20","44885810","44885992","+","9","0.04511","UTR5,MRNA_Intron","mrna_intron|ENSG00000166913|YWHAB,UTR5|ENSG00000166913|YWHAB","C2655141"
"70","I0002133","chr20","46070087","46070527","-","15","0.0223365","UTR5,MRNA_Intron,CDS","CDS|ENSG00000124160|NCOA5,mrna_intron|ENSG00000124160|NCOA5,UTR5|ENSG00000124160|NCOA5","C2659510"
"70","I0002138","chr20","4783556","4784033","-","22","0.0133424","UTR3","UTR3|ENSG00000101265|RASSF2","."
"70","I0002141","chr20","49270523","49270687","-","6","0.0820056","CDS","CDS|ENSG00000124201|ZNFX1","C2669251"
"70","I0002149","chr20","5922950","5923684","+","24","0.011887","CDS","CDS|ENSG00000089199|CHGB","C2701480"
"70","I0002149","chr20","5922950","5923684","+","24","0.011887","CDS","CDS|ENSG00000089199|CHGB","C2701481"
"70","I0002149","chr20","5922950","5923684","+","24","0.011887","CDS","CDS|ENSG00000089199|CHGB","C2701500"
"70","I0002150","chr20","59773382","59773574","+","7","0.0644905","MRNA_Intron,CDS","CDS|ENSG00000087495|PHACTR3,mrna_intron|ENSG00000087495|PHACTR3","C2699481"
"70","I0002153","chr20","62124618","62124857","+","8","0.053293","UTR5,MRNA_Intron,CDS","CDS|ENSG00000149657|LSM14B,mrna_intron|ENSG00000149657|LSM14B,UTR5|ENSG00000149657|LSM14B","C2706061"
"70","I0002153","chr20","62124618","62124857","+","8","0.053293","UTR5,MRNA_Intron,CDS","CDS|ENSG00000149657|LSM14B,mrna_intron|ENSG00000149657|LSM14B,UTR5|ENSG00000149657|LSM14B","C2706070"
"70","I0002158","chr20","63403753","63404436","-","14","0.0243912","UTR3","UTR3|ENSG00000075043|KCNQ2","."
"70","I0002159","chr20","63405777","63406153","-","6","0.0820056","UTR3","UTR3|ENSG00000075043|KCNQ2","."
"70","I0002164","chr20","63789807","63790348","-","15","0.0223365","MRNA_Intron,CDS","CDS|ENSG00000130584|ZBTB46,mrna_intron|ENSG00000130584|ZBTB46","C2715650"
"70","I0002169","chr20","64070314","64070683","+","27","0.0102648","UTR3,MRNA_Intron,CDS","CDS|ENSG00000171703|TCEA2,mrna_intron|ENSG00000171703|TCEA2,UTR3|ENSG00000171703|TCEA2","C2717280"
"70","I0002170","chr20","8010076","8010293","-","7","0.0644905","UTR3,MRNA_Intron,CDS","CDS|ENSG00000125827|TMX4,mrna_intron|ENSG00000125827|TMX4,UTR3|ENSG00000125827|TMX4","C2723090"
"70","I0002174","chr2","100392650","100392990","-","13","0.026838","UTR3","UTR3|ENSG00000115526|CHST10","C2729950"
"70","I0002177","chr2","10446615","10446973","-","25","0.0112922","MRNA_Intron,SmallNCRNA","mrna_intron|ENSG00000115758|ODC1,snoRNA|ENSG00000206633|SNORA80B;SNORA42","C2741271"
"70","I0002180","chr2","104854094","104854559","+","41","0.00596601","NCRNA_Intron","noncoding_intron|ENSG00000269707|RP11-13J10.1","C2740581"
"70","I0002181","chr2","104854610","104855278","+","39","0.00630847","NCRNA_Intron","noncoding_intron|ENSG00000269707|RP11-13J10.1","C2740590"
"70","I0002181","chr2","104854610","104855278","+","39","0.00630847","NCRNA_Intron","noncoding_intron|ENSG00000269707|RP11-13J10.1","C2740601"
"70","I0002182","chr2","104856614","104857117","+","25","0.0112922","UTR3,CDS,NCRNA_Intron","CDS|ENSG00000198914|POU3F3,UTR3|ENSG00000198914|POU3F3,noncoding_intron|ENSG00000269707|RP11-13J10.1","C2740641"
"70","I0002183","chr2","104857529","104857957","+","11","0.0336512","UTR3,NCRNA_Intron","UTR3|ENSG00000198914|POU3F3,noncoding_intron|ENSG00000269707|RP11-13J10.1","C2740651"
"70","I0002183","chr2","104857529","104857957","+","11","0.0336512","UTR3,NCRNA_Intron","UTR3|ENSG00000198914|POU3F3,noncoding_intron|ENSG00000269707|RP11-13J10.1","C2740661"
"70","I0002185","chr2","109128630","109128933","+","8","0.053293","Antisense_PutativeNCRNA,LongNCRNA","exon|ENSG00000172985|SH3RF3","C2748791"
"70","I0002186","chr2","109502928","109503097","+","8","0.053293","UTR3","UTR3|ENSG00000172985|SH3RF3","C2750060"
"70","I0002190","chr2","121530892","121531203","+","721","0.000392026","NCRNA_Intron,SmallNCRNA","snRNA|ENSG00000264229|RNU4ATAC;U4atac,noncoding_intron|ENSG00000265451|RP11-204L24.2","C2791750"
"70","I0002196","chr2","130762090","130762284","+","6","0.0820056","CDS","CDS|ENSG00000178171|AMER3","C2817120"
"70","I0002199","chr21","32377155","32377312","-","9","0.04511","MRNA_Intron,SmallNCRNA","mrna_intron|ENSG00000142207|URB1,snoRNA|ENSG00000200792|SNORA80A;SNORA42","C2822710"
"70","I0002203","chr21","33550226","33550581","+","10","0.0386394","CDS","CDS|ENSG00000159140|SON","C2828020"
"70","I0002218","chr21","44326762","44326963","+","7","0.0644905","UTR3,CDS","CDS|ENSG00000141959|PFKL,UTR3|ENSG00000141959|PFKL","C2873320"
"70","I0002218","chr21","44326762","44326963","+","7","0.0644905","UTR3,CDS","CDS|ENSG00000141959|PFKL,UTR3|ENSG00000141959|PFKL","C2873331"
"70","I0002224","chr21","46397311","46397572","+","7","0.0644905","MRNA_Intron,CDS","CDS|ENSG00000160299|PCNT,mrna_intron|ENSG00000160299|PCNT","C2885591"
"70","I0002227","chr2","148644996","148645291","+","7","0.0644905","UTR5,MRNA_Intron,CDS","CDS|ENSG00000135999|EPC2,mrna_intron|ENSG00000135999|EPC2,UTR5|ENSG00000135999|EPC2","C2892690"
"70","I0002242","chr2","178450944","178451150","-","6","0.0820056","UTR5,CDS","CDS|ENSG00000180228|PRKRA,UTR5|ENSG00000180228|PRKRA","C2974820"
"70","I0002255","chr2","199455678","199456096","-","18","0.0174609","UTR5,MRNA_Intron,CDS","CDS|ENSG00000119042|SATB2,mrna_intron|ENSG00000119042|SATB2,UTR5|ENSG00000119042|SATB2","C3023260"
"70","I0002256","chr2","199458014","199458538","+","13","0.026838","NCRNA_Intron","noncoding_intron|ENSG00000225953|SATB2-AS1","C3023310"
"70","I0002261","chr2","202276449","202276608","+","7","0.0644905","MRNA_Intron,SmallNCRNA","mrna_intron|ENSG00000055044|NOP58,snoRNA|ENSG00000212534|SNORD70","C3032730"
"70","I0002262","chr2","202376826","202377158","+","17","0.0188263","UTR5","UTR5|ENSG00000204217|BMPR2","C3032960"
"70","I0002262","chr2","202376826","202377158","+","17","0.0188263","UTR5","UTR5|ENSG00000204217|BMPR2","C3032970"
"70","I0002264","chr2","202556130","202556624","+","17","0.0188263","MRNA_Intron,CDS","CDS|ENSG00000204217|BMPR2,mrna_intron|ENSG00000204217|BMPR2","C3033250"
"70","I0002266","chr2","203417004","203417212","+","6","0.0820056","UTR3,MRNA_Intron,CDS","CDS|ENSG00000138443|ABI2,mrna_intron|ENSG00000138443|ABI2,UTR3|ENSG00000138443|ABI2","C3034891"
"70","I0002270","chr2","20448293","20448642","+","9","0.04511","UTR3","UTR3|ENSG00000143878|RHOB","C3038760"
"70","I0002272","chr2","206144846","206145027","-","7","0.0644905","MRNA_Intron,CDS","CDS|ENSG00000023228|NDUFS1,mrna_intron|ENSG00000023228|NDUFS1","C3045071"
"70","I0002272","chr2","206144846","206145027","-","7","0.0644905","MRNA_Intron,CDS","CDS|ENSG00000023228|NDUFS1,mrna_intron|ENSG00000023228|NDUFS1","C3045081"
"70","I0002273","chr2","207976533","207976952","-","17","0.0188263","MRNA_Intron,CDS","CDS|ENSG00000178385|PLEKHM3,mrna_intron|ENSG00000178385|PLEKHM3","C3051551"
"70","I0002275","chr2","209694383","209695022","+","36","0.00701141","CDS","CDS|ENSG00000078018|MAP2","C3054411"
"70","I0002276","chr2","209695288","209695653","+","20","0.015262","CDS","CDS|ENSG00000078018|MAP2","C3054431"
"70","I0002277","chr2","209696060","209696459","+","45","0.00531714","MRNA_Intron,CDS","CDS|ENSG00000078018|MAP2,mrna_intron|ENSG00000078018|MAP2","C3054441"
"70","I0002278","chr2","209696504","209696820","+","12","0.0298841","MRNA_Intron,CDS","CDS|ENSG00000078018|MAP2,mrna_intron|ENSG00000078018|MAP2","C3054451"
"70","I0002279","chr2","209709995","209710335","+","9","0.04511","MRNA_Intron,CDS","CDS|ENSG00000078018|MAP2,mrna_intron|ENSG00000078018|MAP2","C3054550"
"70","I0002281","chr2","209732962","209733630","+","28","0.00982769","UTR3","UTR3|ENSG00000078018|MAP2","C3054630"
"70","I0002284","chr22","17116665","17117218","-","9","0.04511","UTR3","UTR3|ENSG00000183307|CECR6","C3071280"
"70","I0002288","chr22","17827562","17827780","-","6","0.0820056","MRNA_Intron,CDS","CDS|ENSG00000243156|MICAL3,mrna_intron|ENSG00000243156|MICAL3","C3074770"
"70","I0002291","chr2","218264086","218264307","-","7","0.0644905","UTR3","UTR3|ENSG00000127837|AAMP","C3091030"
"70","I0002298","chr2","218960434","218960850","+","6","0.0820056","CDS","CDS|ENSG00000171450|CDK5R2","C3095900"
"70","I0002299","chr22","19064887","19065059","-","9","0.04511","UTR5,CDS","CDS|ENSG00000070413|DGCR2,UTR5|ENSG00000070413|DGCR2","C3079660"
"70","I0002301","chr2","219181648","219181915","+","13","0.026838","UTR3,MRNA_Intron,CDS","CDS|ENSG00000144567|FAM134A,mrna_intron|ENSG00000144567|FAM134A,UTR3|ENSG00000144567|FAM134A","C3098141"
"70","I0002302","chr2","219181926","219182884","+","34","0.0075251","UTR3,MRNA_Intron,CDS","CDS|ENSG00000144567|FAM134A,mrna_intron|ENSG00000144567|FAM134A,UTR3|ENSG00000144567|FAM134A","C3098161"
"70","I0002302","chr2","219181926","219182884","+","34","0.0075251","UTR3,MRNA_Intron,CDS","CDS|ENSG00000144567|FAM134A,mrna_intron|ENSG00000144567|FAM134A,UTR3|ENSG00000144567|FAM134A","C3098171"
"70","I0002304","chr2","219234179","219234328","+","6","0.0820056","MRNA_Intron,CDS","CDS|ENSG00000163516|ANKZF1,mrna_intron|ENSG00000163516|ANKZF1","C3098590"
"70","I0002305","chr2","219284636","219284927","+","8","0.053293","MRNA_Intron,CDS","CDS|ENSG00000135924|DNAJB2,mrna_intron|ENSG00000135924|DNAJB2","C3099000"
"70","I0002307","chr2","219286166","219286970","+","36","0.00701141","UTR3","UTR3|ENSG00000135924|DNAJB2","C3099030"
"70","I0002307","chr2","219286166","219286970","+","36","0.00701141","UTR3","UTR3|ENSG00000135924|DNAJB2","C3099050"
"70","I0002307","chr2","219286166","219286970","+","36","0.00701141","UTR3","UTR3|ENSG00000135924|DNAJB2","C3099060"
"70","I0002310","chr2","219302074","219302337","-","21","0.014176","MRNA_Intron,CDS","CDS|ENSG00000054356|PTPRN,mrna_intron|ENSG00000054356|PTPRN","C3099230"
"70","I0002311","chr22","19330959","19331132","-","6","0.0820056","UTR3","UTR3|ENSG00000100084|HIRA","C3081160"
"70","I0002313","chr2","219539170","219539590","-","10","0.0386394","UTR3,CDS","CDS|ENSG00000123989|CHPF,UTR3|ENSG00000123989|CHPF","C3101980"
"70","I0002313","chr2","219539170","219539590","-","10","0.0386394","UTR3,CDS","CDS|ENSG00000123989|CHPF,UTR3|ENSG00000123989|CHPF","C3101990"
"70","I0002315","chr2","219629156","219629567","+","44","0.00546133","MRNA_Intron,CDS","CDS|ENSG00000114923|SLC4A3,mrna_intron|ENSG00000114923|SLC4A3","C3103381"
"70","I0002315","chr2","219629156","219629567","+","44","0.00546133","MRNA_Intron,CDS","CDS|ENSG00000114923|SLC4A3,mrna_intron|ENSG00000114923|SLC4A3","C3103390"
"70","I0002315","chr2","219629156","219629567","+","44","0.00546133","MRNA_Intron,CDS","CDS|ENSG00000114923|SLC4A3,mrna_intron|ENSG00000114923|SLC4A3","C3103401"
"70","I0002317","chr22","19722235","19722964","+","70","0.00311368","UTR3,UTR5,MRNA_Intron,CDS","CDS|ENSG00000184702|SEPT5,mrna_intron|ENSG00000184702|SEPT5,UTR3|ENSG00000184702|SEPT5,UTR5|ENSG00000203618|GP1BB","C3083500"
"70","I0002317","chr22","19722235","19722964","+","70","0.00311368","UTR3,UTR5,MRNA_Intron,CDS","CDS|ENSG00000184702|SEPT5,mrna_intron|ENSG00000184702|SEPT5,UTR3|ENSG00000184702|SEPT5,UTR5|ENSG00000203618|GP1BB","C3083510"
"70","I0002323","chr22","19970149","19970495","-","6","0.0820056","UTR3","UTR3|ENSG00000099889|ARVCF","C3085730"
"70","I0002327","chr22","20441894","20442271","-","6","0.0820056","UTR3,CDS","CDS|ENSG00000099910|KLHL22,UTR3|ENSG00000099910|KLHL22","C3093081"
"70","I0002328","chr22","20999708","21000322","-","19","0.0162353","UTR3,CDS","CDS|ENSG00000184436|THAP7,UTR3|ENSG00000184436|THAP7","C3097561"
"70","I0002328","chr22","20999708","21000322","-","19","0.0162353","UTR3,CDS","CDS|ENSG00000184436|THAP7,UTR3|ENSG00000184436|THAP7","C3097570"
"70","I0002329","chr22","21628227","21628539","-","7","0.0644905","UTR3,CDS","CDS|ENSG00000161179|YDJC,UTR3|ENSG00000161179|YDJC","C3104221"
"70","I0002334","chr22","23095369","23095773","+","8","0.053293","UTR5,CDS","CDS|ENSG00000128266|GNAZ,UTR5|ENSG00000128266|GNAZ","."
"70","I0002335","chr22","23181029","23181263","+","21","0.014176","CDS","CDS|ENSG00000186716|BCR","C3111661"
"70","I0002350","chr22","27749353","27750037","-","25","0.0112922","UTR3","UTR3|ENSG00000169184|MN1","C3134410"
"70","I0002352","chr22","27796908","27797155","-","9","0.04511","CDS","CDS|ENSG00000169184|MN1","C3134820"
"70","I0002360","chr22","29308390","29308642","+","6","0.0820056","CDS","CDS|ENSG00000185340|GAS2L1","C3143390"
"70","I0002361","chr22","29330295","29330688","-","9","0.04511","MRNA_Intron,CDS","CDS|ENSG00000100280|AP1B1,mrna_intron|ENSG00000100280|AP1B1","C3143741"
"70","I0002363","chr22","29333069","29333234","-","15","0.0223365","MRNA_Intron,SmallNCRNA","mrna_intron|ENSG00000100280|AP1B1,miRNA|ENSG00000280968|MIR3653;conflict(mir-3653","C3143781"
"70","I0002366","chr2","230068521","230068910","-","7","0.0644905","UTR5,MRNA_Intron","mrna_intron|ENSG00000163053|SLC16A14,UTR5|ENSG00000163053|SLC16A14","C3156990"
"70","I0002367","chr22","30379150","30379568","-","9","0.04511","UTR3,UTR5","UTR3|ENSG00000099999|RNF215,UTR5|ENSG00000099999|RNF215","C3149560"
"70","I0002367","chr22","30379150","30379568","-","9","0.04511","UTR3,UTR5","UTR3|ENSG00000099999|RNF215,UTR5|ENSG00000099999|RNF215","C3149570"
"70","I0002377","chr22","31956948","31957300","+","35","0.0072998","UTR3","UTR3|ENSG00000128245|YWHAH","C3157231"
"70","I0002384","chr2","233275736","233276112","+","628","0.000455111","MRNA_Intron","mrna_intron|ENSG00000085978|ATG16L1","C3172370"
"70","I0002385","chr2","233288685","233289050","+","80","0.00267209","MRNA_Intron","mrna_intron|ENSG00000085978|ATG16L1","C3172410"
"70","I0002388","chr22","35740569","35740828","-","24","0.011887","UTR3","UTR3|ENSG00000100320|RBFOX2","C3175311"
"70","I0002388","chr22","35740569","35740828","-","24","0.011887","UTR3","UTR3|ENSG00000100320|RBFOX2","C3175320"
"70","I0002390","chr2","235807242","235807521","+","8","0.053293","UTR3,MRNA_Intron,CDS","CDS|ENSG00000157985|AGAP1,mrna_intron|ENSG00000157985|AGAP1,UTR3|ENSG00000157985|AGAP1","C3186621"
"70","I0002390","chr2","235807242","235807521","+","8","0.053293","UTR3,MRNA_Intron,CDS","CDS|ENSG00000157985|AGAP1,mrna_intron|ENSG00000157985|AGAP1,UTR3|ENSG00000157985|AGAP1","C3186630"
"70","I0002392","chr2","236131276","236131591","+","9","0.04511","UTR3","UTR3|ENSG00000157985|AGAP1","C3189620"
"70","I0002396","chr22","37029635","37029791","+","7","0.0644905","UTR3","UTR3|ENSG00000128309|MPST","C3181641"
"70","I0002397","chr22","37059375","37059579","+","18","0.0174609","MRNA_Intron,CDS","CDS|ENSG00000100379|KCTD17,mrna_intron|ENSG00000100379|KCTD17","C3181850"
"70","I0002398","chr22","37060838","37061014","+","8","0.053293","MRNA_Intron,CDS","CDS|ENSG00000100379|KCTD17,mrna_intron|ENSG00000100379|KCTD17","C3181890"
"70","I0002400","chr22","37370841","37371206","-","6","0.0820056","UTR3,NCRNA_Intron","UTR3|ENSG00000166897|ELFN2,noncoding_intron|ENSG00000243902|ELFN2","C3183900"
"70","I0002400","chr22","37370841","37371206","-","6","0.0820056","UTR3,NCRNA_Intron","UTR3|ENSG00000166897|ELFN2,noncoding_intron|ENSG00000243902|ELFN2","C3183910"
"70","I0002403","chr22","37632439","37632814","+","12","0.0298841","UTR3,MRNA_Intron,CDS","CDS|ENSG00000100083|GGA1,mrna_intron|ENSG00000100083|GGA1,UTR3|ENSG00000100083|GGA1","C3186311"
"70","I0002405","chr22","37633456","37633620","+","11","0.0336512","UTR3","UTR3|ENSG00000100083|GGA1","C3186340"
"70","I0002408","chr22","37805455","37806234","+","52","0.00449704","UTR3,UTR5,CDS","CDS|ENSG00000189060|H1F0,UTR3|ENSG00000189060|H1F0,UTR5|ENSG00000189060|H1F0","C3188080"
"70","I0002408","chr22","37805455","37806234","+","52","0.00449704","UTR3,UTR5,CDS","CDS|ENSG00000189060|H1F0,UTR3|ENSG00000189060|H1F0,UTR5|ENSG00000189060|H1F0","C3188091"
"70","I0002409","chr22","37806249","37806937","+","45","0.00531714","UTR3","UTR3|ENSG00000189060|H1F0","C3188120"
"70","I0002409","chr22","37806249","37806937","+","45","0.00531714","UTR3","UTR3|ENSG00000189060|H1F0","C3188130"
"70","I0002412","chr22","38074378","38074547","+","7","0.0644905","MRNA_Intron,CDS","CDS|ENSG00000100151|PICK1,mrna_intron|ENSG00000100151|PICK1","C3190680"
"70","I0002413","chr22","38074875","38075537","+","31","0.00844433","UTR3,CDS","CDS|ENSG00000100151|PICK1,UTR3|ENSG00000100151|PICK1","C3190700"
"70","I0002413","chr22","38074875","38075537","+","31","0.00844433","UTR3,CDS","CDS|ENSG00000100151|PICK1,UTR3|ENSG00000100151|PICK1","C3190710"
"70","I0002415","chr2","238239366","238240026","-","41","0.00596601","UTR3,UTR5,MRNA_Intron,CDS","CDS|ENSG00000144485|HES6,mrna_intron|ENSG00000144485|HES6,UTR3|ENSG00000144485|HES6,UTR5|ENSG00000144485|HES6","C3204611"
"70","I0002415","chr2","238239366","238240026","-","41","0.00596601","UTR3,UTR5,MRNA_Intron,CDS","CDS|ENSG00000144485|HES6,mrna_intron|ENSG00000144485|HES6,UTR3|ENSG00000144485|HES6,UTR5|ENSG00000144485|HES6","C3204621"
"70","I0002419","chr22","38484306","38484702","-","13","0.026838","UTR3","UTR3|ENSG00000100201|DDX17","C3193650"
"70","I0002419","chr22","38484306","38484702","-","13","0.026838","UTR3","UTR3|ENSG00000100201|DDX17","C3193661"
"70","I0002419","chr22","38484306","38484702","-","13","0.026838","UTR3","UTR3|ENSG00000100201|DDX17","C3193671"
"70","I0002420","chr22","38487734","38488140","-","21","0.014176","UTR3,MRNA_Intron,CDS","CDS|ENSG00000100201|DDX17,mrna_intron|ENSG00000100201|DDX17,UTR3|ENSG00000100201|DDX17","C3193720"
"70","I0002423","chr22","38685830","38686354","-","12","0.0298841","UTR3","UTR3|ENSG00000100221|JOSD1","C3194871"
"70","I0002423","chr22","38685830","38686354","-","12","0.0298841","UTR3","UTR3|ENSG00000100221|JOSD1","C3194890"
"70","I0002426","chr22","38729494","38729677","+","7","0.0644905","MRNA_Intron,CDS","CDS|ENSG00000100226|GTPBP1,mrna_intron|ENSG00000100226|GTPBP1","C3195341"
"70","I0002427","chr22","38734848","38736362","-","47","0.00506029","UTR3,CDS","CDS|ENSG00000100242|SUN2,UTR3|ENSG00000100242|SUN2","C3195451"
"70","I0002427","chr22","38734848","38736362","-","47","0.00506029","UTR3,CDS","CDS|ENSG00000100242|SUN2,UTR3|ENSG00000100242|SUN2","C3195471"
"70","I0002427","chr22","38734848","38736362","-","47","0.00506029","UTR3,CDS","CDS|ENSG00000100242|SUN2,UTR3|ENSG00000100242|SUN2","C3195481"
"70","I0002429","chr22","38751068","38751369","-","18","0.0174609","MRNA_Intron,CDS","CDS|ENSG00000100242|SUN2,mrna_intron|ENSG00000100242|SUN2","C3195610"
"70","I0002430","chr22","38826382","38826560","-","6","0.0820056","MRNA_Intron,CDS","CDS|ENSG00000221890|NPTXR,mrna_intron|ENSG00000221890|NPTXR","C3196070"
"70","I0002432","chr22","38861923","38862502","-","33","0.00784052","UTR3","UTR3|ENSG00000183741|CBX6","C3196460"
"70","I0002435","chr22","39317001","39317275","-","7","0.0644905","MRNA_Intron,CDS","CDS|ENSG00000100316|RPL3,mrna_intron|ENSG00000100316|RPL3","C3199260"
"70","I0002438","chr22","39521298","39522724","+","84","0.00258196","UTR3,UTR5,MRNA_Intron,CDS","CDS|ENSG00000128272|ATF4,mrna_intron|ENSG00000128272|ATF4,UTR3|ENSG00000128272|ATF4,UTR5|ENSG00000128272|ATF4","C3200450"
"70","I0002440","chr22","39679189","39679380","+","13","0.026838","CDS","CDS|ENSG00000100346|CACNA1I","C3201750"
"70","I0002441","chr22","40265396","40265628","+","6","0.0820056","CDS","CDS|ENSG00000100354|TNRC6B","C3205681"
"70","I0002445","chr22","40411400","40411649","-","7","0.0644905","UTR3,UTR5,CDS","CDS|ENSG00000196588|MKL1,UTR3|ENSG00000196588|MKL1,UTR5|ENSG00000196588|MKL1","C3206590"
"70","I0002450","chr2","240715849","240716928","-","139","0.00161767","UTR3","UTR3|ENSG00000130294|KIF1A","C3218550"
"70","I0002450","chr2","240715849","240716928","-","139","0.00161767","UTR3","UTR3|ENSG00000130294|KIF1A","C3218561"
"70","I0002451","chr2","240786964","240787287","-","11","0.0336512","MRNA_Intron,CDS","CDS|ENSG00000130294|KIF1A,mrna_intron|ENSG00000130294|KIF1A","C3219390"
"70","I0002452","chr22","40951396","40951636","+","9","0.04511","UTR5,MRNA_Intron,CDS","CDS|ENSG00000100387|RBX1,mrna_intron|ENSG00000100387|RBX1,UTR5|ENSG00000100387|RBX1","C3208871"
"70","I0002456","chr22","41285861","41286197","-","10","0.0386394","UTR5,MRNA_Intron","mrna_intron|ENSG00000100401|RANGAP1,UTR5|ENSG00000100401|RANGAP1","C3210540"
"70","I0002457","chr22","41301715","41301907","+","19","0.0162353","UTR5,MRNA_Intron","mrna_intron|ENSG00000100403|ZC3H7B,UTR5|ENSG00000100403|ZC3H7B","."
"70","I0002459","chr22","41346004","41346325","+","18","0.0174609","MRNA_Intron,CDS","CDS|ENSG00000100403|ZC3H7B,mrna_intron|ENSG00000100403|ZC3H7B","C3210881"
"70","I0002459","chr22","41346004","41346325","+","18","0.0174609","MRNA_Intron,CDS","CDS|ENSG00000100403|ZC3H7B,mrna_intron|ENSG00000100403|ZC3H7B","C3210890"
"70","I0002463","chr2","241498091","241498340","-","9","0.04511","MRNA_Intron,CDS","CDS|ENSG00000115694|STK25,mrna_intron|ENSG00000115694|STK25","C3224431"
"70","I0002466","chr22","41531947","41532152","-","12","0.0298841","UTR3,MRNA_Intron,CDS","CDS|ENSG00000100413|POLR3H,mrna_intron|ENSG00000100413|POLR3H,UTR3|ENSG00000100413|POLR3H","C3212021"
"70","I0002466","chr22","41531947","41532152","-","12","0.0298841","UTR3,MRNA_Intron,CDS","CDS|ENSG00000100413|POLR3H,mrna_intron|ENSG00000100413|POLR3H,UTR3|ENSG00000100413|POLR3H","C3212030"
"70","I0002469","chr22","41884857","41885138","+","18","0.0174609","UTR3,MRNA_Intron,CDS","CDS|ENSG00000198911|SREBF2,mrna_intron|ENSG00000198911|SREBF2,UTR3|ENSG00000198911|SREBF2","C3213261"
"70","I0002470","chr22","42615254","42615506","+","14835","1.80242e-05","SmallNCRNA,LongNCRNA","lincRNA|ENSG00000270022|RNU12;U12,lincRNA|ENSG00000270022|RNU12,snRNA|ENSG00000276027|RNU12;U12","C3218960"
"70","I0002474","chr22","46075891","46076090","+","8","0.053293","NCRNA_Intron","noncoding_intron|ENSG00000197182|MIRLET7BHG","."
"70","I0002485","chr22","50256715","50256949","-","6","0.0820056","MRNA_Intron,CDS","CDS|ENSG00000188130|MAPK12,mrna_intron|ENSG00000188130|MAPK12","C3242101"
"70","I0002487","chr22","50266971","50267390","-","9","0.04511","UTR3,MRNA_Intron,CDS","CDS|ENSG00000185386|MAPK11,mrna_intron|ENSG00000185386|MAPK11,UTR3|ENSG00000185386|MAPK11","C3242221"
"70","I0002487","chr22","50266971","50267390","-","9","0.04511","UTR3,MRNA_Intron,CDS","CDS|ENSG00000185386|MAPK11,mrna_intron|ENSG00000185386|MAPK11,UTR3|ENSG00000185386|MAPK11","C3242231"
"70","I0002488","chr22","50275053","50275569","-","12","0.0298841","UTR3,UTR5","UTR3|ENSG00000196576|PLXNB2,UTR5|ENSG00000196576|PLXNB2","C3242320"
"70","I0002488","chr22","50275053","50275569","-","12","0.0298841","UTR3,UTR5","UTR3|ENSG00000196576|PLXNB2,UTR5|ENSG00000196576|PLXNB2","C3242330"
"70","I0002488","chr22","50275053","50275569","-","12","0.0298841","UTR3,UTR5","UTR3|ENSG00000196576|PLXNB2,UTR5|ENSG00000196576|PLXNB2","C3242340"
"70","I0002489","chr22","50289905","50290145","-","7","0.0644905","CDS","CDS|ENSG00000196576|PLXNB2","C3242501"
"70","I0002493","chr22","50443492","50443722","+","7","0.0644905","MRNA_Intron","mrna_intron|ENSG00000100239|PPP6R2","C3243250"
"70","I0002493","chr22","50443492","50443722","+","7","0.0644905","MRNA_Intron","mrna_intron|ENSG00000100239|PPP6R2","C3243261"
"70","I0002495","chr22","50502936","50503213","-","6","0.0820056","UTR3","UTR3|ENSG00000100258|LMF2","C3243840"
"70","I0002495","chr22","50502936","50503213","-","6","0.0820056","UTR3","UTR3|ENSG00000100258|LMF2","C3243851"
"70","I0002498","chr22","50605372","50605816","+","13","0.026838","MRNA_Intron,CDS","CDS|ENSG00000008735|MAPK8IP2,mrna_intron|ENSG00000008735|MAPK8IP2","C3244581"
"70","I0002498","chr22","50605372","50605816","+","13","0.026838","MRNA_Intron,CDS","CDS|ENSG00000008735|MAPK8IP2,mrna_intron|ENSG00000008735|MAPK8IP2","C3244591"
"70","I0002500","chr22","50721906","50722149","+","7","0.0644905","CDS","CDS|ENSG00000251322|SHANK3","C3245090"
"70","I0002500","chr22","50721906","50722149","+","7","0.0644905","CDS","CDS|ENSG00000251322|SHANK3","C3245101"
"70","I0002501","chr2","25128203","25128477","+","10","0.0386394","MRNA_Intron,CDS","CDS|ENSG00000084710|EFR3B,mrna_intron|ENSG00000084710|EFR3B","C3246170"
"70","I0002501","chr2","25128203","25128477","+","10","0.0386394","MRNA_Intron,CDS","CDS|ENSG00000084710|EFR3B,mrna_intron|ENSG00000084710|EFR3B","C3246180"
"70","I0002507","chr2","25981046","25982186","-","94","0.00229358","UTR5,CDS","CDS|ENSG00000084731|KIF3C,UTR5|ENSG00000084731|KIF3C","C3249041"
"70","I0002507","chr2","25981046","25982186","-","94","0.00229358","UTR5,CDS","CDS|ENSG00000084731|KIF3C,UTR5|ENSG00000084731|KIF3C","C3249060"
"70","I0002509","chr2","26947113","26947915","+","33","0.00784052","UTR3","UTR3|ENSG00000157851|DPYSL5","C3252520"
"70","I0002510","chr2","27023782","27024056","+","8","0.053293","MRNA_Intron","mrna_intron|ENSG00000084764|MAPRE3","C3252840"
"70","I0002515","chr2","27233141","27233354","+","8","0.053293","MRNA_Intron,CDS","CDS|ENSG00000084774|CAD,mrna_intron|ENSG00000084774|CAD","C3253900"
"70","I0002518","chr2","27379992","27380563","-","19","0.0162353","UTR5,MRNA_Intron,CDS","CDS|ENSG00000163795|ZNF513,mrna_intron|ENSG00000163795|ZNF513,UTR5|ENSG00000163795|ZNF513","C3254770"
"70","I0002519","chr2","27491942","27492479","-","26","0.0107785","UTR3,MRNA_Intron,CDS","CDS|ENSG00000115226|FNDC4,mrna_intron|ENSG00000115226|FNDC4,UTR3|ENSG00000115226|FNDC4","C3255140"
"70","I0002520","chr2","27493650","27494134","-","21","0.014176","MRNA_Intron,CDS","CDS|ENSG00000115226|FNDC4,mrna_intron|ENSG00000115226|FNDC4","C3255161"
"70","I0002520","chr2","27493650","27494134","-","21","0.014176","MRNA_Intron,CDS","CDS|ENSG00000115226|FNDC4,mrna_intron|ENSG00000115226|FNDC4","C3255171"
"70","I0002524","chr2","30257984","30258431","+","11","0.0336512","UTR3,MRNA_Intron","mrna_intron|ENSG00000213626|LBH,UTR3|ENSG00000213626|LBH","C3264781"
"70","I0002526","chr2","32063529","32063949","+","21","0.014176","UTR5,CDS","CDS|ENSG00000021574|SPAST,UTR5|ENSG00000021574|SPAST","C3269590"
"70","I0002527","chr2","32064188","32064385","+","13","0.026838","MRNA_Intron,CDS","CDS|ENSG00000021574|SPAST,mrna_intron|ENSG00000021574|SPAST","C3269600"
"70","I0002527","chr2","32064188","32064385","+","13","0.026838","MRNA_Intron,CDS","CDS|ENSG00000021574|SPAST,mrna_intron|ENSG00000021574|SPAST","C3269610"
"70","I0002531","chr2","38602431","38602645","-","9","0.04511","UTR5,MRNA_Intron,CDS","CDS|ENSG00000143889|HNRNPLL,mrna_intron|ENSG00000143889|HNRNPLL,UTR5|ENSG00000143889|HNRNPLL","C3283300"
"70","I0002535","chr2","40164787","40164977","-","21","0.014176","UTR3,MRNA_Intron,CDS","CDS|ENSG00000183023|SLC8A1,mrna_intron|ENSG00000183023|SLC8A1,UTR3|ENSG00000183023|SLC8A1","C3287770"
"70","I0002539","chr2","45652148","45652583","+","38","0.00650223","MRNA_Intron,CDS","CDS|ENSG00000171132|PRKCE,mrna_intron|ENSG00000171132|PRKCE","C3303880"
"70","I0002543","chr2","46001467","46001688","+","11","0.0336512","MRNA_Intron,CDS","CDS|ENSG00000171132|PRKCE,mrna_intron|ENSG00000171132|PRKCE","C3305360"
"70","I0002546","chr2","51027393","51027972","-","13","0.026838","MRNA_Intron,CDS","CDS|ENSG00000179915|NRXN1,mrna_intron|ENSG00000179915|NRXN1","C3318170"
"70","I0002546","chr2","51027393","51027972","-","13","0.026838","MRNA_Intron,CDS","CDS|ENSG00000179915|NRXN1,mrna_intron|ENSG00000179915|NRXN1","C3318180"
"70","I0002547","chr2","51028687","51029179","-","26","0.0107785","UTR5,MRNA_Intron","mrna_intron|ENSG00000179915|NRXN1,UTR5|ENSG00000179915|NRXN1","C3318210"
"70","I0002547","chr2","51028687","51029179","-","26","0.0107785","UTR5,MRNA_Intron","mrna_intron|ENSG00000179915|NRXN1,UTR5|ENSG00000179915|NRXN1","C3318220"
"70","I0002551","chr2","55050091","55050298","-","8","0.053293","CDS","CDS|ENSG00000115310|RTN4","C3325741"
"70","I0002551","chr2","55050091","55050298","-","8","0.053293","CDS","CDS|ENSG00000115310|RTN4","C3325750"
"70","I0002556","chr2","5692514","5693239","+","99","0.00220346","UTR5,CDS","CDS|ENSG00000176887|SOX11,UTR5|ENSG00000176887|SOX11","C3330300"
"70","I0002560","chr2","60461239","60461611","-","8","0.053293","UTR3,CDS","CDS|ENSG00000119866|BCL11A,UTR3|ENSG00000119866|BCL11A","C3341310"
"70","I0002561","chr2","60462022","60462411","-","28","0.00982769","UTR3,CDS","CDS|ENSG00000119866|BCL11A,UTR3|ENSG00000119866|BCL11A","C3341340"
"70","I0002561","chr2","60462022","60462411","-","28","0.00982769","UTR3,CDS","CDS|ENSG00000119866|BCL11A,UTR3|ENSG00000119866|BCL11A","C3341350"
"70","I0002564","chr2","61470506","61470708","-","7","0.0644905","UTR5,MRNA_Intron,CDS","CDS|ENSG00000115464|USP34,mrna_intron|ENSG00000115464|USP34,UTR5|ENSG00000115464|USP34","C3344201"
"70","I0002566","chr2","65020914","65021529","+","14","0.0243912","UTR3,CDS","CDS|ENSG00000115902|SLC1A4,UTR3|ENSG00000115902|SLC1A4","C3353470"
"70","I0002566","chr2","65020914","65021529","+","14","0.0243912","UTR3,CDS","CDS|ENSG00000115902|SLC1A4,UTR3|ENSG00000115902|SLC1A4","C3353481"
"70","I0002576","chr2","71348814","71349108","+","11","0.0336512","UTR5,CDS","CDS|ENSG00000075292|ZNF638,UTR5|ENSG00000075292|ZNF638","C3372470"
"70","I0002586","chr2","74527632","74527840","-","7","0.0644905","MRNA_Intron,CDS","CDS|ENSG00000115307|AUP1,mrna_intron|ENSG00000115307|AUP1","C3384471"
"70","I0002587","chr2","74532865","74533225","+","6","0.0820056","UTR3,CDS","CDS|ENSG00000115317|HTRA2,UTR3|ENSG00000115317|HTRA2","C3384541"
"70","I0002587","chr2","74532865","74533225","+","6","0.0820056","UTR3,CDS","CDS|ENSG00000115317|HTRA2,UTR3|ENSG00000115317|HTRA2","C3384550"
"70","I0002599","chr2","96860137","96860796","-","19","0.0162353","UTR3,CDS","CDS|ENSG00000168758|SEMA4C,UTR3|ENSG00000168758|SEMA4C","C3423150"
"70","I0002599","chr2","96860137","96860796","-","19","0.0162353","UTR3,CDS","CDS|ENSG00000168758|SEMA4C,UTR3|ENSG00000168758|SEMA4C","C3423161"
"70","I0002602","chr2","96869847","96870134","-","7","0.0644905","UTR5,MRNA_Intron","mrna_intron|ENSG00000168758|SEMA4C,UTR5|ENSG00000168758|SEMA4C","C3423310"
"70","I0002602","chr2","96869847","96870134","-","7","0.0644905","UTR5,MRNA_Intron","mrna_intron|ENSG00000168758|SEMA4C,UTR5|ENSG00000168758|SEMA4C","C3423321"
"70","I0002604","chr2","97658165","97658755","-","17","0.0188263","MRNA_Intron,CDS","CDS|ENSG00000115073|ACTR1B,mrna_intron|ENSG00000115073|ACTR1B","C3425051"
"70","I0002604","chr2","97658165","97658755","-","17","0.0188263","MRNA_Intron,CDS","CDS|ENSG00000115073|ACTR1B,mrna_intron|ENSG00000115073|ACTR1B","C3425061"
"70","I0002608","chr2","99593069","99593494","-","15","0.0223365","MRNA_Intron,CDS","CDS|ENSG00000144218|AFF3,mrna_intron|ENSG00000144218|AFF3","C3429670"
"70","I0002609","chr3","10141801","10142104","+","13","0.026838","UTR5,CDS","CDS|ENSG00000134086|VHL,UTR5|ENSG00000134086|VHL","C3435221"
"70","I0002613","chr3","10449306","10449641","-","14","0.0243912","UTR5,MRNA_Intron,CDS","CDS|ENSG00000157087|ATP2B2,mrna_intron|ENSG00000157087|ATP2B2,UTR5|ENSG00000157087|ATP2B2","C3441100"
"70","I0002617","chr3","114350864","114351416","-","35","0.0072998","CDS","CDS|ENSG00000181722|ZBTB20","C3467150"
"70","I0002620","chr3","115676018","115676745","+","71","0.00307312","MRNA_Intron,CDS","CDS|ENSG00000172020|GAP43,mrna_intron|ENSG00000172020|GAP43","C3471950"
"70","I0002640","chr3","126989350","126989536","+","6","0.0820056","CDS","CDS|ENSG00000114554|PLXNA1","C3506470"
"70","I0002644","chr3","127035109","127035520","+","13","0.026838","UTR3","UTR3|ENSG00000114554|PLXNA1","C3507290"
"70","I0002646","chr3","127639244","127639664","+","130","0.00170329","MRNA_Intron,CDS","CDS|ENSG00000114631|PODXL2,mrna_intron|ENSG00000114631|PODXL2","C3509060"
"70","I0002647","chr3","127660251","127661301","+","527","0.000518195","MRNA_Intron,CDS","CDS|ENSG00000114631|PODXL2,mrna_intron|ENSG00000114631|PODXL2","C3509150"
"70","I0002647","chr3","127660251","127661301","+","527","0.000518195","MRNA_Intron,CDS","CDS|ENSG00000114631|PODXL2,mrna_intron|ENSG00000114631|PODXL2","C3509160"
"70","I0002647","chr3","127660251","127661301","+","527","0.000518195","MRNA_Intron,CDS","CDS|ENSG00000114631|PODXL2,mrna_intron|ENSG00000114631|PODXL2","C3509171"
"70","I0002648","chr3","127668436","127668742","+","27","0.0102648","MRNA_Intron,CDS","CDS|ENSG00000114631|PODXL2,mrna_intron|ENSG00000114631|PODXL2","C3509220"
"70","I0002649","chr3","127722357","127722553","-","6","0.0820056","MRNA_Intron,CDS","CDS|ENSG00000074416|MGLL,mrna_intron|ENSG00000074416|MGLL","C3509600"
"70","I0002650","chr3","127734651","127734929","-","6","0.0820056","MRNA_Intron","mrna_intron|ENSG00000074416|MGLL","C3509660"
"70","I0002653","chr3","128070917","128071528","+","19","0.0162353","UTR3","UTR3|ENSG00000058262|SEC61A1","C3510701"
"70","I0002654","chr3","128620232","128620589","-","7","0.0644905","UTR3,CDS","CDS|ENSG00000163902|RPN1,UTR3|ENSG00000163902|RPN1","C3513760"
"70","I0002656","chr3","129314830","129315914","-","153","0.00148249","UTR3,UTR5,CDS","CDS|ENSG00000184897|H1FX,UTR3|ENSG00000184897|H1FX,UTR5|ENSG00000184897|H1FX","C3515541"
"70","I0002656","chr3","129314830","129315914","-","153","0.00148249","UTR3,UTR5,CDS","CDS|ENSG00000184897|H1FX,UTR3|ENSG00000184897|H1FX,UTR5|ENSG00000184897|H1FX","C3515550"
"70","I0002656","chr3","129314830","129315914","-","153","0.00148249","UTR3,UTR5,CDS","CDS|ENSG00000184897|H1FX,UTR3|ENSG00000184897|H1FX,UTR5|ENSG00000184897|H1FX","C3515560"
"70","I0002656","chr3","129314830","129315914","-","153","0.00148249","UTR3,UTR5,CDS","CDS|ENSG00000184897|H1FX,UTR3|ENSG00000184897|H1FX,UTR5|ENSG00000184897|H1FX","C3515570"
"70","I0002659","chr3","129827724","129828373","-","23","0.0125493","UTR5,MRNA_Intron,CDS","CDS|ENSG00000172765|TMCC1,mrna_intron|ENSG00000172765|TMCC1,UTR5|ENSG00000172765|TMCC1","C3518240"
"70","I0002659","chr3","129827724","129828373","-","23","0.0125493","UTR5,MRNA_Intron,CDS","CDS|ENSG00000172765|TMCC1,mrna_intron|ENSG00000172765|TMCC1,UTR5|ENSG00000172765|TMCC1","C3518250"
"70","I0002660","chr3","133038375","133038581","+","22","0.0133424","UTR5,MRNA_Intron","mrna_intron|ENSG00000144868|TMEM108,UTR5|ENSG00000144868|TMEM108","C3526600"
"70","I0002660","chr3","133038375","133038581","+","22","0.0133424","UTR5,MRNA_Intron","mrna_intron|ENSG00000144868|TMEM108,UTR5|ENSG00000144868|TMEM108","C3526610"
"70","I0002661","chr3","133380530","133381394","+","34","0.0075251","MRNA_Intron,CDS","CDS|ENSG00000144868|TMEM108,mrna_intron|ENSG00000144868|TMEM108","C3527700"
"70","I0002663","chr3","133827528","133828158","-","14","0.0243912","UTR3,CDS","CDS|ENSG00000154917|RAB6B,UTR3|ENSG00000154917|RAB6B","C3529141"
"70","I0002663","chr3","133827528","133828158","-","14","0.0243912","UTR3,CDS","CDS|ENSG00000154917|RAB6B,UTR3|ENSG00000154917|RAB6B","C3529150"
"70","I0002664","chr3","133839368","133839590","-","14","0.0243912","MRNA_Intron,CDS","CDS|ENSG00000154917|RAB6B,mrna_intron|ENSG00000154917|RAB6B","C3529211"
"70","I0002672","chr3","141443129","141443281","+","6","0.0820056","CDS","CDS|ENSG00000177311|ZBTB38","C3553831"
"70","I0002679","chr3","15073617","15074287","-","13","0.026838","UTR3,CDS","CDS|ENSG00000131381|RBSN,UTR3|ENSG00000131381|RBSN","C3570930"
"70","I0002679","chr3","15073617","15074287","-","13","0.026838","UTR3,CDS","CDS|ENSG00000131381|RBSN,UTR3|ENSG00000131381|RBSN","C3570940"
"70","I0002686","chr3","160514837","160515226","-","105","0.00205025","MRNA_Intron","mrna_intron|ENSG00000186432|KPNA4","C3591190"
"70","I0002688","chr3","169764497","169764957","-","20","0.015262","LongNCRNA","lincRNA|ENSG00000270141|TERC","C3608041"
"70","I0002688","chr3","169764497","169764957","-","20","0.015262","LongNCRNA","lincRNA|ENSG00000270141|TERC","C3608050"
"70","I0002696","chr3","181711912","181712292","+","10","0.0386394","UTR5,NCRNA_Intron","UTR5|ENSG00000181449|SOX2,noncoding_intron|ENSG00000242808|SOX2-OT","C3638050"
"70","I0002696","chr3","181711912","181712292","+","10","0.0386394","UTR5,NCRNA_Intron","UTR5|ENSG00000181449|SOX2,noncoding_intron|ENSG00000242808|SOX2-OT","C3638061"
"70","I0002697","chr3","183451857","183452096","+","76","0.00284782","PutativeNCRNA,NCRNA_Intron,SmallNCRNA","snoRNA|ENSG00000201229|SNORA63,transcribed_unprocessed_pseudogene|ENSG00000240024|LINC00888,noncoding_intron|ENSG00000240024|LINC00888","C3643480"
"70","I0002701","chr3","184299211","184299544","+","20","0.015262","UTR3,UTR5,MRNA_Intron,CDS","CDS|ENSG00000175166|PSMD2,mrna_intron|ENSG00000175166|PSMD2,UTR3|ENSG00000175166|PSMD2,UTR5|ENSG00000175166|PSMD2","C3646350"
"70","I0002701","chr3","184299211","184299544","+","20","0.015262","UTR3,UTR5,MRNA_Intron,CDS","CDS|ENSG00000175166|PSMD2,mrna_intron|ENSG00000175166|PSMD2,UTR3|ENSG00000175166|PSMD2,UTR5|ENSG00000175166|PSMD2","C3646360"
"70","I0002702","chr3","184331537","184331734","+","8","0.053293","UTR3,MRNA_Intron,CDS","CDS|ENSG00000114867|EIF4G1,mrna_intron|ENSG00000114867|EIF4G1,UTR3|ENSG00000114867|EIF4G1","C3646520"
"70","I0002703","chr3","184331965","184332226","+","11","0.0336512","UTR3,MRNA_Intron,CDS","CDS|ENSG00000114867|EIF4G1,mrna_intron|ENSG00000114867|EIF4G1,UTR3|ENSG00000114867|EIF4G1","C3646530"
"70","I0002706","chr3","184344782","184345082","+","7","0.0644905","UTR3,MRNA_Intron,CDS","CDS|ENSG00000175182|FAM131A,mrna_intron|ENSG00000175182|FAM131A,UTR3|ENSG00000175182|FAM131A","C3646670"
"70","I0002712","chr3","187253131","187253316","-","6","0.0820056","MRNA_Intron,CDS","CDS|ENSG00000127241|MASP1,mrna_intron|ENSG00000127241|MASP1","C3655721"
"70","I0002720","chr3","196812231","196812407","+","7","0.0644905","MRNA_Intron,CDS","CDS|ENSG00000180370|PAK2,mrna_intron|ENSG00000180370|PAK2","C3679380"
"70","I0002724","chr3","25618280","25618461","-","16","0.0205341","MRNA_Intron,CDS,SmallNCRNA","CDS|ENSG00000077097|TOP2B,mrna_intron|ENSG00000077097|TOP2B,misc_RNA|ENSG00000275227|uc_338","C3694801"
"70","I0002724","chr3","25618280","25618461","-","16","0.0205341","MRNA_Intron,CDS,SmallNCRNA","CDS|ENSG00000077097|TOP2B,mrna_intron|ENSG00000077097|TOP2B,misc_RNA|ENSG00000275227|uc_338","C3694810"
"70","I0002725","chr3","25630228","25630420","-","6","0.0820056","MRNA_Intron,CDS","CDS|ENSG00000077097|TOP2B,mrna_intron|ENSG00000077097|TOP2B","."
"70","I0002729","chr3","33409198","33409587","-","8","0.053293","UTR5,MRNA_Intron,CDS","CDS|ENSG00000153560|UBP1,mrna_intron|ENSG00000153560|UBP1,UTR5|ENSG00000153560|UBP1","C3713261"
"70","I0002733","chr3","36992917","36993154","-","7","0.0644905","UTR5,CDS","CDS|ENSG00000178567|EPM2AIP1,UTR5|ENSG00000178567|EPM2AIP1","C3720110"
"70","I0002736","chr3","382499","382763","+","8","0.053293","UTR3,MRNA_Intron,CDS","CDS|ENSG00000134121|CHL1,mrna_intron|ENSG00000134121|CHL1,UTR3|ENSG00000134121|CHL1","C3729320"
"70","I0002738","chr3","389269","389581","+","11","0.0336512","UTR3,MRNA_Intron,CDS","CDS|ENSG00000134121|CHL1,mrna_intron|ENSG00000134121|CHL1,UTR3|ENSG00000134121|CHL1","C3730650"
"70","I0002739","chr3","39408232","39408623","+","492","0.00053622","MRNA_Intron,CDS,SmallNCRNA","CDS|ENSG00000168028|RPSA,mrna_intron|ENSG00000168028|RPSA,snoRNA|ENSG00000206760|SNORA6","C3728670"
"70","I0002740","chr3","39410975","39411313","+","3523","8.11088e-05","MRNA_Intron,CDS,SmallNCRNA","CDS|ENSG00000168028|RPSA,mrna_intron|ENSG00000168028|RPSA,snoRNA|ENSG00000202363|SNORA62","C3728680"
"70","I0002740","chr3","39410975","39411313","+","3523","8.11088e-05","MRNA_Intron,CDS,SmallNCRNA","CDS|ENSG00000168028|RPSA,mrna_intron|ENSG00000168028|RPSA,snoRNA|ENSG00000202363|SNORA62","C3728690"
"70","I0002745","chr3","42658714","42659760","+","90","0.00241074","UTR5,CDS","CDS|ENSG00000114853|ZBTB47,UTR5|ENSG00000114853|ZBTB47","C3736471"
"70","I0002745","chr3","42658714","42659760","+","90","0.00241074","UTR5,CDS","CDS|ENSG00000114853|ZBTB47,UTR5|ENSG00000114853|ZBTB47","C3736481"
"70","I0002745","chr3","42658714","42659760","+","90","0.00241074","UTR5,CDS","CDS|ENSG00000114853|ZBTB47,UTR5|ENSG00000114853|ZBTB47","C3736490"
"70","I0002745","chr3","42658714","42659760","+","90","0.00241074","UTR5,CDS","CDS|ENSG00000114853|ZBTB47,UTR5|ENSG00000114853|ZBTB47","C3736501"
"70","I0002745","chr3","42658714","42659760","+","90","0.00241074","UTR5,CDS","CDS|ENSG00000114853|ZBTB47,UTR5|ENSG00000114853|ZBTB47","C3736511"
"70","I0002755","chr3","47577249","47577846","-","9","0.04511","UTR5,CDS","CDS|ENSG00000114646|CSPG5,UTR5|ENSG00000114646|CSPG5","C3751090"
"70","I0002755","chr3","47577249","47577846","-","9","0.04511","UTR5,CDS","CDS|ENSG00000114646|CSPG5,UTR5|ENSG00000114646|CSPG5","C3751100"
"70","I0002755","chr3","47577249","47577846","-","9","0.04511","UTR5,CDS","CDS|ENSG00000114646|CSPG5,UTR5|ENSG00000114646|CSPG5","C3751110"
"70","I0002755","chr3","47577249","47577846","-","9","0.04511","UTR5,CDS","CDS|ENSG00000114646|CSPG5,UTR5|ENSG00000114646|CSPG5","C3751120"
"70","I0002757","chr3","47803149","47803347","+","6","0.0820056","UTR5,MRNA_Intron","mrna_intron|ENSG00000132153|DHX30,UTR5|ENSG00000132153|DHX30","C3751620"
"70","I0002758","chr3","47846239","47846640","+","7","0.0644905","UTR3,CDS","CDS|ENSG00000132153|DHX30,UTR3|ENSG00000132153|DHX30","C3751730"
"70","I0002759","chr3","47849952","47850134","+","9","0.04511","UTR3,CDS","CDS|ENSG00000132153|DHX30,UTR3|ENSG00000132153|DHX30","C3751790"
"70","I0002760","chr3","47852362","47852634","-","11","0.0336512","UTR3","UTR3|ENSG00000047849|MAP4","C3751810"
"70","I0002761","chr3","47890891","47891345","-","18","0.0174609","MRNA_Intron,CDS","CDS|ENSG00000047849|MAP4,mrna_intron|ENSG00000047849|MAP4","C3751931"
"70","I0002761","chr3","47890891","47891345","-","18","0.0174609","MRNA_Intron,CDS","CDS|ENSG00000047849|MAP4,mrna_intron|ENSG00000047849|MAP4","C3751940"
"70","I0002770","chr3","48653509","48653771","-","11","0.0336512","MRNA_Intron,CDS","CDS|ENSG00000008300|CELSR3,mrna_intron|ENSG00000008300|CELSR3","C3754691"
"70","I0002771","chr3","48655239","48655512","-","9","0.04511","MRNA_Intron,CDS","CDS|ENSG00000008300|CELSR3,mrna_intron|ENSG00000008300|CELSR3","C3754730"
"70","I0002772","chr3","48659023","48660120","-","64","0.00347867","CDS","CDS|ENSG00000008300|CELSR3","C3754780"
"70","I0002775","chr3","49013128","49013933","+","38","0.00650223","UTR3,UTR5,MRNA_Intron,CDS","CDS|ENSG00000178252|WDR6,mrna_intron|ENSG00000178252|WDR6,UTR3|ENSG00000178252|WDR6,UTR5|ENSG00000178252|WDR6","C0002314"
"70","I0002775","chr3","49013128","49013933","+","38","0.00650223","UTR3,UTR5,MRNA_Intron,CDS","CDS|ENSG00000178252|WDR6,mrna_intron|ENSG00000178252|WDR6,UTR3|ENSG00000178252|WDR6,UTR5|ENSG00000178252|WDR6","C3755800"
"70","I0002775","chr3","49013128","49013933","+","38","0.00650223","UTR3,UTR5,MRNA_Intron,CDS","CDS|ENSG00000178252|WDR6,mrna_intron|ENSG00000178252|WDR6,UTR3|ENSG00000178252|WDR6,UTR5|ENSG00000178252|WDR6","C3755811"
"70","I0002778","chr3","49116652","49116851","-","9","0.04511","MRNA_Intron,CDS","CDS|ENSG00000172046|USP19,mrna_intron|ENSG00000172046|USP19","C3756330"
"70","I0002781","chr3","49357880","49358290","-","20","0.015262","UTR3,UTR5,CDS","CDS|ENSG00000233276|GPX1,UTR3|ENSG00000233276|GPX1,UTR5|ENSG00000233276|GPX1","C3757191"
"70","I0002784","chr3","49651741","49652309","+","11","0.0336512","CDS","CDS|ENSG00000164061|BSN","C3758160"
"70","I0002784","chr3","49651741","49652309","+","11","0.0336512","CDS","CDS|ENSG00000164061|BSN","C3758170"
"70","I0002784","chr3","49651741","49652309","+","11","0.0336512","CDS","CDS|ENSG00000164061|BSN","C3758181"
"70","I0002786","chr3","49660677","49660967","+","7","0.0644905","CDS","CDS|ENSG00000164061|BSN","C3758351"
"70","I0002786","chr3","49660677","49660967","+","7","0.0644905","CDS","CDS|ENSG00000164061|BSN","C3758360"
"70","I0002787","chr3","49675230","49675453","+","10","0.0386394","MRNA_Intron,CDS","CDS|ENSG00000164062|APEH,mrna_intron|ENSG00000164062|APEH","C3758610"
"70","I0002791","chr3","49858316","49859862","-","342","0.000693931","UTR3,CDS","CDS|ENSG00000164076|CAMKV,UTR3|ENSG00000164076|CAMKV","C3759780"
"70","I0002791","chr3","49858316","49859862","-","342","0.000693931","UTR3,CDS","CDS|ENSG00000164076|CAMKV,UTR3|ENSG00000164076|CAMKV","C3759791"
"70","I0002791","chr3","49858316","49859862","-","342","0.000693931","UTR3,CDS","CDS|ENSG00000164076|CAMKV,UTR3|ENSG00000164076|CAMKV","C3759801"
"70","I0002791","chr3","49858316","49859862","-","342","0.000693931","UTR3,CDS","CDS|ENSG00000164076|CAMKV,UTR3|ENSG00000164076|CAMKV","C3759810"
"70","I0002791","chr3","49858316","49859862","-","342","0.000693931","UTR3,CDS","CDS|ENSG00000164076|CAMKV,UTR3|ENSG00000164076|CAMKV","C3759820"
"70","I0002792","chr3","49859877","49860252","-","14","0.0243912","UTR3,MRNA_Intron,CDS","CDS|ENSG00000164076|CAMKV,mrna_intron|ENSG00000164076|CAMKV,UTR3|ENSG00000164076|CAMKV","C3759830"
"70","I0002793","chr3","49869618","49869891","-","16","0.0205341","UTR5,MRNA_Intron","mrna_intron|ENSG00000164076|CAMKV,UTR5|ENSG00000164076|CAMKV","C3759921"
"70","I0002797","chr3","50188259","50188686","+","27","0.0102648","UTR3","UTR3|ENSG00000001617|SEMA3F","C3761570"
"70","I0002797","chr3","50188259","50188686","+","27","0.0102648","UTR3","UTR3|ENSG00000001617|SEMA3F","C3761580"
"70","I0002797","chr3","50188259","50188686","+","27","0.0102648","UTR3","UTR3|ENSG00000001617|SEMA3F","C3761590"
"70","I0002800","chr3","50256200","50256462","+","14","0.0243912","UTR3,MRNA_Intron,CDS","CDS|ENSG00000114353|GNAI2,mrna_intron|ENSG00000114353|GNAI2,UTR3|ENSG00000114353|GNAI2","."
"70","I0002803","chr3","50293237","50293445","-","10","0.0386394","UTR3,CDS","CDS|ENSG00000186792|HYAL3,UTR3|ENSG00000186792|HYAL3","C3762610"
"70","I0002809","chr3","50558287","50558593","-","8","0.053293","UTR3","UTR3|ENSG00000088543|C3orf18","C3765360"
"70","I0002814","chr3","51960881","51961265","-","22","0.0133424","PutativeNCRNA,UTR5,MRNA_Intron,CDS","CDS|ENSG00000090097|PCBP4,mrna_intron|ENSG00000090097|PCBP4,UTR5|ENSG00000090097|PCBP4,processed_transcript|ENSG00000272762|RP11-155D18.12","C3769380"
"70","I0002815","chr3","51962439","51962877","-","7","0.0644905","UTR5,MRNA_Intron,NCRNA_Intron","mrna_intron|ENSG00000090097|PCBP4,UTR5|ENSG00000090097|PCBP4,noncoding_intron|ENSG00000272762|RP11-155D18.12","C3769400"
"70","I0002815","chr3","51962439","51962877","-","7","0.0644905","UTR5,MRNA_Intron,NCRNA_Intron","mrna_intron|ENSG00000090097|PCBP4,UTR5|ENSG00000090097|PCBP4,noncoding_intron|ENSG00000272762|RP11-155D18.12","C3769401"
"70","I0002818","chr3","52053904","52054245","-","12","0.0298841","CDS","CDS|ENSG00000164086|DUSP7","C3770271"
"70","I0002819","chr3","52231010","52231206","-","6","0.0820056","MRNA_Intron,CDS","CDS|ENSG00000173366|RP11-330H6.5,CDS|ENSG00000247596|TWF2,mrna_intron|ENSG00000173366|RP11-330H6.5,mrna_intron|ENSG00000247596|TWF2","C3771470"
"70","I0002820","chr3","52247131","52247314","+","7","0.0644905","MRNA_Intron,CDS","CDS|ENSG00000164088|PPM1M,mrna_intron|ENSG00000164088|PPM1M","."
"70","I0002823","chr3","52401927","52402188","-","7","0.0644905","UTR3,CDS","CDS|ENSG00000163930|BAP1,UTR3|ENSG00000163930|BAP1","C3772770"
"70","I0002826","chr3","52406077","52406368","-","6","0.0820056","MRNA_Intron,CDS","CDS|ENSG00000163930|BAP1,mrna_intron|ENSG00000163930|BAP1","C3772840"
"70","I0002833","chr3","52692752","52692916","+","460","0.000576774","MRNA_Intron,CDS,SmallNCRNA","CDS|ENSG00000163938|GNL3,mrna_intron|ENSG00000163938|GNL3,snoRNA|ENSG00000212452|SNORD69","C3774550"
"70","I0002842","chr3","62874494","62874782","-","6","0.0820056","MRNA_Intron,CDS","CDS|ENSG00000163618|CADPS,mrna_intron|ENSG00000163618|CADPS","C3807780"
"70","I0002842","chr3","62874494","62874782","-","6","0.0820056","MRNA_Intron,CDS","CDS|ENSG00000163618|CADPS,mrna_intron|ENSG00000163618|CADPS","C3807790"
"70","I0002845","chr3","64097435","64098096","-","9","0.04511","UTR3","UTR3|ENSG00000163637|PRICKLE2","C3811031"
"70","I0002845","chr3","64097435","64098096","-","9","0.04511","UTR3","UTR3|ENSG00000163637|PRICKLE2","C3811041"
"70","I0002855","chr3","78660913","78661210","-","6","0.0820056","MRNA_Intron,CDS","CDS|ENSG00000169855|ROBO1,mrna_intron|ENSG00000169855|ROBO1","C3851920"
"70","I0002858","chr3","89341836","89342212","+","12","0.0298841","MRNA_Intron,CDS","CDS|ENSG00000044524|EPHA3,mrna_intron|ENSG00000044524|EPHA3","C3870901"
"70","I0002862","chr4","10075170","10075462","-","6","0.0820056","UTR3,CDS","CDS|ENSG00000071127|WDR1,UTR3|ENSG00000071127|WDR1","C4221500"
"70","I0002868","chr4","113355246","113355873","+","13","0.026838","UTR5,CDS","CDS|ENSG00000145362|ANK2,UTR5|ENSG00000145362|ANK2","C3914641"
"70","I0002869","chr4","113356112","113356912","+","23","0.0125493","UTR5,CDS","CDS|ENSG00000145362|ANK2,UTR5|ENSG00000145362|ANK2","C3914650"
"70","I0002891","chr4","159358996","159359343","+","7","0.0644905","UTR3","UTR3|ENSG00000109756|RAPGEF2","C4011341"
"70","I0002891","chr4","159358996","159359343","+","7","0.0644905","UTR3","UTR3|ENSG00000109756|RAPGEF2","C4011350"
"70","I0002898","chr4","175634699","175635054","-","31","0.00844433","UTR3,CDS","CDS|ENSG00000150625|GPM6A,UTR3|ENSG00000150625|GPM6A","C4040941"
"70","I0002898","chr4","175634699","175635054","-","31","0.00844433","UTR3,CDS","CDS|ENSG00000150625|GPM6A,UTR3|ENSG00000150625|GPM6A","C4040950"
"70","I0002905","chr4","2249194","2249580","-","7","0.0644905","UTR3","UTR3|ENSG00000123933|MXD4","C4076190"
"70","I0002908","chr4","2663130","2663363","+","10","0.0386394","MRNA_Intron,CDS","CDS|ENSG00000125386|FAM193A,mrna_intron|ENSG00000125386|FAM193A","C4088751"
"70","I0002909","chr4","2875975","2876251","+","11","0.0336512","MRNA_Intron,CDS","CDS|ENSG00000087274|ADD1,mrna_intron|ENSG00000087274|ADD1","C4093080"
"70","I0002910","chr4","2907757","2907953","+","16","0.0205341","UTR3,MRNA_Intron,CDS","CDS|ENSG00000087274|ADD1,mrna_intron|ENSG00000087274|ADD1,UTR3|ENSG00000087274|ADD1","C4093511"
"70","I0002911","chr4","2928248","2928611","+","21","0.014176","UTR3,CDS","CDS|ENSG00000087274|ADD1,UTR3|ENSG00000087274|ADD1","C4093871"
"70","I0002911","chr4","2928248","2928611","+","21","0.014176","UTR3,CDS","CDS|ENSG00000087274|ADD1,UTR3|ENSG00000087274|ADD1","C4093881"
"70","I0002912","chr4","3317685","3318192","+","10","0.0386394","MRNA_Intron,CDS","CDS|ENSG00000159788|RGS12,mrna_intron|ENSG00000159788|RGS12","C4100200"
"70","I0002912","chr4","3317685","3318192","+","10","0.0386394","MRNA_Intron,CDS","CDS|ENSG00000159788|RGS12,mrna_intron|ENSG00000159788|RGS12","C4100211"
"70","I0002913","chr4","3430470","3430972","+","9","0.04511","UTR3,MRNA_Intron,CDS","CDS|ENSG00000159788|RGS12,mrna_intron|ENSG00000159788|RGS12,UTR3|ENSG00000159788|RGS12","C4101540"
"70","I0002914","chr4","3519926","3520329","-","12","0.0298841","UTR3,MRNA_Intron,CDS","CDS|ENSG00000163956|LRPAP1,mrna_intron|ENSG00000163956|LRPAP1,UTR3|ENSG00000163956|LRPAP1","C4103280"
"70","I0002918","chr4","41014031","41014399","-","12","0.0298841","UTR5,MRNA_Intron,CDS","CDS|ENSG00000163697|APBB2,mrna_intron|ENSG00000163697|APBB2,UTR5|ENSG00000163697|APBB2","C4114860"
"70","I0002920","chr4","41260615","41260943","+","72","0.00302806","UTR3,MRNA_Intron,CDS","CDS|ENSG00000154277|UCHL1,mrna_intron|ENSG00000154277|UCHL1,UTR3|ENSG00000154277|UCHL1","C4115510"
"70","I0002921","chr4","41261714","41262117","+","89","0.00242876","UTR3,MRNA_Intron,CDS","CDS|ENSG00000154277|UCHL1,mrna_intron|ENSG00000154277|UCHL1,UTR3|ENSG00000154277|UCHL1","C4115530"
"70","I0002924","chr4","4417812","4418336","+","31","0.00844433","UTR3,MRNA_Intron","mrna_intron|ENSG00000168824|NSG1,UTR3|ENSG00000168824|NSG1","C0006528"
"70","I0002924","chr4","4417812","4418336","+","31","0.00844433","UTR3,MRNA_Intron","mrna_intron|ENSG00000168824|NSG1,UTR3|ENSG00000168824|NSG1","C0006529"
"70","I0002932","chr4","5842811","5843209","-","68","0.00322182","MRNA_Intron,CDS","CDS|ENSG00000072832|CRMP1,mrna_intron|ENSG00000072832|CRMP1","C4148830"
"70","I0002943","chr4","73124773","73125047","-","22","0.0133424","MRNA_Intron,CDS","CDS|ENSG00000132466|ANKRD17,mrna_intron|ENSG00000132466|ANKRD17","C4172100"
"70","I0002945","chr4","75655016","75655234","-","13","0.026838","UTR3,MRNA_Intron,CDS","CDS|ENSG00000138757|G3BP2,mrna_intron|ENSG00000138757|G3BP2,UTR3|ENSG00000138757|G3BP2","C4177041"
"70","I0002947","chr4","76950544","76950718","+","7","0.0644905","MRNA_Intron","mrna_intron|ENSG00000138758|SEPT11","."
"70","I0002951","chr4","81204679","81205046","-","9","0.04511","CDS","CDS|ENSG00000138669|PRKG2","C4191070"
"70","I0002955","chr4","82890943","82891232","-","8","0.053293","UTR5,CDS","CDS|ENSG00000138674|SEC31A,UTR5|ENSG00000138674|SEC31A","C4195101"
"70","I0002958","chr4","87046969","87047313","+","7","0.0644905","CDS","CDS|ENSG00000172493|AFF1","C4204111"
"70","I0002966","chr5","111756997","111757213","-","45","0.00531714","UTR5,MRNA_Intron","mrna_intron|ENSG00000134986|NREP,UTR5|ENSG00000134986|NREP","C4248840"
"70","I0002967","chr5","111757252","111757418","-","6","0.0820056","UTR5,MRNA_Intron","mrna_intron|ENSG00000134986|NREP,UTR5|ENSG00000134986|NREP","C4248851"
"70","I0002968","chr5","112992717","112992917","+","6","0.0820056","UTR5,MRNA_Intron,CDS","CDS|ENSG00000172795|DCP2,mrna_intron|ENSG00000172795|DCP2,UTR5|ENSG00000172795|DCP2","C4251370"
"70","I0002980","chr5","136978421","136978762","-","7","0.0644905","UTR3,CDS","CDS|ENSG00000152377|SPOCK1,UTR3|ENSG00000152377|SPOCK1","C4303151"
"70","I0002980","chr5","136978421","136978762","-","7","0.0644905","UTR3,CDS","CDS|ENSG00000152377|SPOCK1,UTR3|ENSG00000152377|SPOCK1","C4303161"
"70","I0002990","chr5","140245595","140245756","-","7","0.0644905","UTR3","UTR3|ENSG00000113068|PFDN1","C4314691"
"70","I0002991","chr5","140445800","140446119","+","8","0.053293","UTR5,MRNA_Intron,CDS","CDS|ENSG00000131503|ANKHD1,CDS|ENSG00000254996|ANKHD1-EIF4EBP3,mrna_intron|ENSG00000131503|ANKHD1,mrna_intron|ENSG00000254996|ANKHD1-EIF4EBP3,UTR5|ENSG00000131503|ANKHD1","C4315281"
"70","I0002997","chr5","141193644","141193868","+","7","0.0644905","CDS","CDS|ENSG00000120324|PCDHB10","C4318081"
"70","I0002997","chr5","141193644","141193868","+","7","0.0644905","CDS","CDS|ENSG00000120324|PCDHB10","C4318091"
"70","I0003002","chr5","141485074","141485891","+","75","0.00291091","UTR5,MRNA_Intron,CDS","CDS|ENSG00000242419|PCDHGC4,mrna_intron|ENSG00000081853|PCDHGA2,mrna_intron|ENSG00000204956|PCDHGA1,mrna_intron|ENSG00000240184|PCDHGC3,mrna_intron|ENSG00000253159|PCDHGA12,mrna_intron|ENSG00000253305|PCDHGB6,mrna_intron|ENSG00000253485|PCDHGA5,mrna_intron|ENSG00000253537|PCDHGA7,mrna_intron|ENSG00000253731|PCDHGA6,mrna_intron|ENSG00000253767|PCDHGA8,mrna_intron|ENSG00000253846|PCDHGA10,mrna_intron|ENSG00000253873|PCDHGA11,mrna_intron|ENSG00000253910|PCDHGB2,mrna_intron|ENSG00000253953|PCDHGB4,mrna_intron|ENSG00000254122|PCDHGB7,mrna_intron|ENSG00000254221|PCDHGB1,mrna_intron|ENSG00000254245|PCDHGA3,mrna_intron|ENSG00000261934|PCDHGA9,mrna_intron|ENSG00000262209|PCDHGB3,mrna_intron|ENSG00000262576|PCDHGA4,mrna_intron|ENSG00000276547|PCDHGB5,UTR5|ENSG00000242419|PCDHGC4","C4319480"
"70","I0003003","chr5","141511010","141512098","+","120","0.00184297","UTR3,CDS","CDS|ENSG00000081853|PCDHGA2,CDS|ENSG00000204956|PCDHGA1,CDS|ENSG00000240184|PCDHGC3,CDS|ENSG00000240764|PCDHGC5,CDS|ENSG00000242419|PCDHGC4,CDS|ENSG00000253159|PCDHGA12,CDS|ENSG00000253305|PCDHGB6,CDS|ENSG00000253485|PCDHGA5,CDS|ENSG00000253537|PCDHGA7,CDS|ENSG00000253731|PCDHGA6,CDS|ENSG00000253767|PCDHGA8,CDS|ENSG00000253846|PCDHGA10,CDS|ENSG00000253873|PCDHGA11,CDS|ENSG00000253910|PCDHGB2,CDS|ENSG00000253953|PCDHGB4,CDS|ENSG00000254122|PCDHGB7,CDS|ENSG00000254221|PCDHGB1,CDS|ENSG00000254245|PCDHGA3,CDS|ENSG00000261934|PCDHGA9,CDS|ENSG00000262209|PCDHGB3,CDS|ENSG00000262576|PCDHGA4,CDS|ENSG00000276547|PCDHGB5,UTR3|ENSG00000081853|PCDHGA2,UTR3|ENSG00000204956|PCDHGA1,UTR3|ENSG00000240184|PCDHGC3,UTR3|ENSG00000240764|PCDHGC5,UTR3|ENSG00000242419|PCDHGC4,UTR3|ENSG00000253159|PCDHGA12,UTR3|ENSG00000253305|PCDHGB6,UTR3|ENSG00000253485|PCDHGA5,UTR3|ENSG00000253537|PCDHGA7,UTR3|ENSG00000253731|PCDHGA6,UTR3|ENSG00000253767|PCDHGA8,UTR3|ENSG00000253846|PCDHGA10,UTR3|ENSG00000253873|PCDHGA11,UTR3|ENSG00000253910|PCDHGB2,UTR3|ENSG00000253953|PCDHGB4,UTR3|ENSG00000254122|PCDHGB7,UTR3|ENSG00000254221|PCDHGB1,UTR3|ENSG00000254245|PCDHGA3,UTR3|ENSG00000261934|PCDHGA9,UTR3|ENSG00000262209|PCDHGB3,UTR3|ENSG00000262576|PCDHGA4,UTR3|ENSG00000276547|PCDHGB5","C4319690"
"70","I0003003","chr5","141511010","141512098","+","120","0.00184297","UTR3,CDS","CDS|ENSG00000081853|PCDHGA2,CDS|ENSG00000204956|PCDHGA1,CDS|ENSG00000240184|PCDHGC3,CDS|ENSG00000240764|PCDHGC5,CDS|ENSG00000242419|PCDHGC4,CDS|ENSG00000253159|PCDHGA12,CDS|ENSG00000253305|PCDHGB6,CDS|ENSG00000253485|PCDHGA5,CDS|ENSG00000253537|PCDHGA7,CDS|ENSG00000253731|PCDHGA6,CDS|ENSG00000253767|PCDHGA8,CDS|ENSG00000253846|PCDHGA10,CDS|ENSG00000253873|PCDHGA11,CDS|ENSG00000253910|PCDHGB2,CDS|ENSG00000253953|PCDHGB4,CDS|ENSG00000254122|PCDHGB7,CDS|ENSG00000254221|PCDHGB1,CDS|ENSG00000254245|PCDHGA3,CDS|ENSG00000261934|PCDHGA9,CDS|ENSG00000262209|PCDHGB3,CDS|ENSG00000262576|PCDHGA4,CDS|ENSG00000276547|PCDHGB5,UTR3|ENSG00000081853|PCDHGA2,UTR3|ENSG00000204956|PCDHGA1,UTR3|ENSG00000240184|PCDHGC3,UTR3|ENSG00000240764|PCDHGC5,UTR3|ENSG00000242419|PCDHGC4,UTR3|ENSG00000253159|PCDHGA12,UTR3|ENSG00000253305|PCDHGB6,UTR3|ENSG00000253485|PCDHGA5,UTR3|ENSG00000253537|PCDHGA7,UTR3|ENSG00000253731|PCDHGA6,UTR3|ENSG00000253767|PCDHGA8,UTR3|ENSG00000253846|PCDHGA10,UTR3|ENSG00000253873|PCDHGA11,UTR3|ENSG00000253910|PCDHGB2,UTR3|ENSG00000253953|PCDHGB4,UTR3|ENSG00000254122|PCDHGB7,UTR3|ENSG00000254221|PCDHGB1,UTR3|ENSG00000254245|PCDHGA3,UTR3|ENSG00000261934|PCDHGA9,UTR3|ENSG00000262209|PCDHGB3,UTR3|ENSG00000262576|PCDHGA4,UTR3|ENSG00000276547|PCDHGB5","C4319700"
"70","I0003003","chr5","141511010","141512098","+","120","0.00184297","UTR3,CDS","CDS|ENSG00000081853|PCDHGA2,CDS|ENSG00000204956|PCDHGA1,CDS|ENSG00000240184|PCDHGC3,CDS|ENSG00000240764|PCDHGC5,CDS|ENSG00000242419|PCDHGC4,CDS|ENSG00000253159|PCDHGA12,CDS|ENSG00000253305|PCDHGB6,CDS|ENSG00000253485|PCDHGA5,CDS|ENSG00000253537|PCDHGA7,CDS|ENSG00000253731|PCDHGA6,CDS|ENSG00000253767|PCDHGA8,CDS|ENSG00000253846|PCDHGA10,CDS|ENSG00000253873|PCDHGA11,CDS|ENSG00000253910|PCDHGB2,CDS|ENSG00000253953|PCDHGB4,CDS|ENSG00000254122|PCDHGB7,CDS|ENSG00000254221|PCDHGB1,CDS|ENSG00000254245|PCDHGA3,CDS|ENSG00000261934|PCDHGA9,CDS|ENSG00000262209|PCDHGB3,CDS|ENSG00000262576|PCDHGA4,CDS|ENSG00000276547|PCDHGB5,UTR3|ENSG00000081853|PCDHGA2,UTR3|ENSG00000204956|PCDHGA1,UTR3|ENSG00000240184|PCDHGC3,UTR3|ENSG00000240764|PCDHGC5,UTR3|ENSG00000242419|PCDHGC4,UTR3|ENSG00000253159|PCDHGA12,UTR3|ENSG00000253305|PCDHGB6,UTR3|ENSG00000253485|PCDHGA5,UTR3|ENSG00000253537|PCDHGA7,UTR3|ENSG00000253731|PCDHGA6,UTR3|ENSG00000253767|PCDHGA8,UTR3|ENSG00000253846|PCDHGA10,UTR3|ENSG00000253873|PCDHGA11,UTR3|ENSG00000253910|PCDHGB2,UTR3|ENSG00000253953|PCDHGB4,UTR3|ENSG00000254122|PCDHGB7,UTR3|ENSG00000254221|PCDHGB1,UTR3|ENSG00000254245|PCDHGA3,UTR3|ENSG00000261934|PCDHGA9,UTR3|ENSG00000262209|PCDHGB3,UTR3|ENSG00000262576|PCDHGA4,UTR3|ENSG00000276547|PCDHGB5","C4319710"
"70","I0003004","chr5","141512129","141512507","+","34","0.0075251","UTR3","UTR3|ENSG00000081853|PCDHGA2,UTR3|ENSG00000204956|PCDHGA1,UTR3|ENSG00000240184|PCDHGC3,UTR3|ENSG00000240764|PCDHGC5,UTR3|ENSG00000242419|PCDHGC4,UTR3|ENSG00000253159|PCDHGA12,UTR3|ENSG00000253305|PCDHGB6,UTR3|ENSG00000253485|PCDHGA5,UTR3|ENSG00000253537|PCDHGA7,UTR3|ENSG00000253731|PCDHGA6,UTR3|ENSG00000253767|PCDHGA8,UTR3|ENSG00000253846|PCDHGA10,UTR3|ENSG00000253873|PCDHGA11,UTR3|ENSG00000253910|PCDHGB2,UTR3|ENSG00000253953|PCDHGB4,UTR3|ENSG00000254122|PCDHGB7,UTR3|ENSG00000254221|PCDHGB1,UTR3|ENSG00000254245|PCDHGA3,UTR3|ENSG00000261934|PCDHGA9,UTR3|ENSG00000262209|PCDHGB3,UTR3|ENSG00000262576|PCDHGA4,UTR3|ENSG00000276547|PCDHGB5","C4319710"
"70","I0003004","chr5","141512129","141512507","+","34","0.0075251","UTR3","UTR3|ENSG00000081853|PCDHGA2,UTR3|ENSG00000204956|PCDHGA1,UTR3|ENSG00000240184|PCDHGC3,UTR3|ENSG00000240764|PCDHGC5,UTR3|ENSG00000242419|PCDHGC4,UTR3|ENSG00000253159|PCDHGA12,UTR3|ENSG00000253305|PCDHGB6,UTR3|ENSG00000253485|PCDHGA5,UTR3|ENSG00000253537|PCDHGA7,UTR3|ENSG00000253731|PCDHGA6,UTR3|ENSG00000253767|PCDHGA8,UTR3|ENSG00000253846|PCDHGA10,UTR3|ENSG00000253873|PCDHGA11,UTR3|ENSG00000253910|PCDHGB2,UTR3|ENSG00000253953|PCDHGB4,UTR3|ENSG00000254122|PCDHGB7,UTR3|ENSG00000254221|PCDHGB1,UTR3|ENSG00000254245|PCDHGA3,UTR3|ENSG00000261934|PCDHGA9,UTR3|ENSG00000262209|PCDHGB3,UTR3|ENSG00000262576|PCDHGA4,UTR3|ENSG00000276547|PCDHGB5","C4319721"
"70","I0003004","chr5","141512129","141512507","+","34","0.0075251","UTR3","UTR3|ENSG00000081853|PCDHGA2,UTR3|ENSG00000204956|PCDHGA1,UTR3|ENSG00000240184|PCDHGC3,UTR3|ENSG00000240764|PCDHGC5,UTR3|ENSG00000242419|PCDHGC4,UTR3|ENSG00000253159|PCDHGA12,UTR3|ENSG00000253305|PCDHGB6,UTR3|ENSG00000253485|PCDHGA5,UTR3|ENSG00000253537|PCDHGA7,UTR3|ENSG00000253731|PCDHGA6,UTR3|ENSG00000253767|PCDHGA8,UTR3|ENSG00000253846|PCDHGA10,UTR3|ENSG00000253873|PCDHGA11,UTR3|ENSG00000253910|PCDHGB2,UTR3|ENSG00000253953|PCDHGB4,UTR3|ENSG00000254122|PCDHGB7,UTR3|ENSG00000254221|PCDHGB1,UTR3|ENSG00000254245|PCDHGA3,UTR3|ENSG00000261934|PCDHGA9,UTR3|ENSG00000262209|PCDHGB3,UTR3|ENSG00000262576|PCDHGA4,UTR3|ENSG00000276547|PCDHGB5","C4319730"
"70","I0003011","chr5","141851388","141852495","-","47","0.00506029","Antisense_PutativeNCRNA","exon|ENSG00000156453|PCDH1","C4321710"
"70","I0003011","chr5","141851388","141852495","-","47","0.00506029","Antisense_PutativeNCRNA","exon|ENSG00000156453|PCDH1","C4321721"
"70","I0003012","chr5","141863090","141864082","-","60","0.00377156","UTR3,CDS","CDS|ENSG00000156453|PCDH1,UTR3|ENSG00000156453|PCDH1","C4321880"
"70","I0003022","chr5","1461739","1461939","-","9","0.04511","UTR3","UTR3|ENSG00000153395|LPCAT1","C4352370"
"70","I0003028","chr5","149550698","149550960","-","8","0.053293","MRNA_Intron,CDS","CDS|ENSG00000113712|CSNK1A1,mrna_intron|ENSG00000113712|CSNK1A1","C4342130"
"70","I0003028","chr5","149550698","149550960","-","8","0.053293","MRNA_Intron,CDS","CDS|ENSG00000113712|CSNK1A1,mrna_intron|ENSG00000113712|CSNK1A1","C4342140"
"70","I0003033","chr5","150520920","150521199","+","9","0.04511","UTR5","UTR5|ENSG00000070614|NDST1","C0002837"
"70","I0003034","chr5","150549775","150549927","+","7","0.0644905","MRNA_Intron,CDS","CDS|ENSG00000070614|NDST1,mrna_intron|ENSG00000070614|NDST1","C4347211"
"70","I0003035","chr5","150553388","150553739","+","7","0.0644905","UTR3","UTR3|ENSG00000070614|NDST1","C4347241"
"70","I0003035","chr5","150553388","150553739","+","7","0.0644905","UTR3","UTR3|ENSG00000070614|NDST1","C4347250"
"70","I0003038","chr5","151064839","151065100","-","15","0.0223365","UTR5,MRNA_Intron,CDS","CDS|ENSG00000145901|TNIP1,mrna_intron|ENSG00000145901|TNIP1,UTR5|ENSG00000145901|TNIP1","C4349011"
"70","I0003043","chr5","154875304","154875561","+","9","0.04511","UTR3,CDS","CDS|ENSG00000155508|CNOT8,UTR3|ENSG00000155508|CNOT8","C4358890"
"70","I0003058","chr5","17217638","17217956","+","56","0.00408698","UTR5,MRNA_Intron","mrna_intron|ENSG00000176788|BASP1,UTR5|ENSG00000176788|BASP1","C4403781"
"70","I0003058","chr5","17217638","17217956","+","56","0.00408698","UTR5,MRNA_Intron","mrna_intron|ENSG00000176788|BASP1,UTR5|ENSG00000176788|BASP1","C4403790"
"70","I0003060","chr5","174045673","174045962","+","13","0.026838","UTR5,MRNA_Intron","mrna_intron|ENSG00000170091|HMP19,UTR5|ENSG00000170091|HMP19","C4405421"
"70","I0003061","chr5","174107329","174107685","+","11","0.0336512","UTR3,MRNA_Intron,CDS","CDS|ENSG00000170091|HMP19,mrna_intron|ENSG00000170091|HMP19,UTR3|ENSG00000170091|HMP19","C4405510"
"70","I0003062","chr5","176352513","176352745","-","17","0.0188263","UTR5,MRNA_Intron,CDS","CDS|ENSG00000122203|KIAA1191,mrna_intron|ENSG00000122203|KIAA1191,UTR5|ENSG00000122203|KIAA1191","C4408781"
"70","I0003064","chr5","176416116","176416381","-","9","0.04511","UTR5,MRNA_Intron,CDS","CDS|ENSG00000175416|CLTB,mrna_intron|ENSG00000175416|CLTB,UTR5|ENSG00000175416|CLTB","C4409011"
"70","I0003065","chr5","176597606","176599873","-","304","0.000793064","UTR5,CDS","CDS|ENSG00000169258|GPRIN1,UTR5|ENSG00000169258|GPRIN1","C4409400"
"70","I0003065","chr5","176597606","176599873","-","304","0.000793064","UTR5,CDS","CDS|ENSG00000169258|GPRIN1,UTR5|ENSG00000169258|GPRIN1","C4409411"
"70","I0003065","chr5","176597606","176599873","-","304","0.000793064","UTR5,CDS","CDS|ENSG00000169258|GPRIN1,UTR5|ENSG00000169258|GPRIN1","C4409441"
"70","I0003065","chr5","176597606","176599873","-","304","0.000793064","UTR5,CDS","CDS|ENSG00000169258|GPRIN1,UTR5|ENSG00000169258|GPRIN1","C4409451"
"70","I0003067","chr5","176626252","176626496","-","8","0.053293","MRNA_Intron,CDS","CDS|ENSG00000074317|SNCB,mrna_intron|ENSG00000074317|SNCB","C4409570"
"70","I0003069","chr5","176658399","176658710","+","8","0.053293","UTR3","UTR3|ENSG00000048140|TSPAN17","C4409730"
"70","I0003070","chr5","176880307","176880556","+","6","0.0820056","UTR3","UTR3|ENSG00000113763|UNC5A","C4410700"
"70","I0003070","chr5","176880307","176880556","+","6","0.0820056","UTR3","UTR3|ENSG00000113763|UNC5A","C4410710"
"70","I0003072","chr5","177337095","177337514","-","9","0.04511","MRNA_Intron,CDS","CDS|ENSG00000169223|LMAN2,mrna_intron|ENSG00000169223|LMAN2","C4411831"
"70","I0003077","chr5","177456718","177457760","-","169","0.00132928","UTR3,CDS","CDS|ENSG00000113758|DBN1,UTR3|ENSG00000113758|DBN1","C4412440"
"70","I0003077","chr5","177456718","177457760","-","169","0.00132928","UTR3,CDS","CDS|ENSG00000113758|DBN1,UTR3|ENSG00000113758|DBN1","C4412451"
"70","I0003078","chr5","177473304","177473533","-","39","0.00630847","UTR5,MRNA_Intron,CDS","CDS|ENSG00000113758|DBN1,mrna_intron|ENSG00000113758|DBN1,UTR5|ENSG00000113758|DBN1","C4412620"
"70","I0003083","chr5","177516590","177516940","-","29","0.00934554","MRNA_Intron,CDS","CDS|ENSG00000183258|DDX41,mrna_intron|ENSG00000183258|DDX41","."
"70","I0003084","chr5","177524050","177524407","-","16","0.0205341","UTR3,MRNA_Intron,CDS","CDS|ENSG00000146067|FAM193B,mrna_intron|ENSG00000146067|FAM193B,UTR3|ENSG00000146067|FAM193B","C4412971"
"70","I0003084","chr5","177524050","177524407","-","16","0.0205341","UTR3,MRNA_Intron,CDS","CDS|ENSG00000146067|FAM193B,mrna_intron|ENSG00000146067|FAM193B,UTR3|ENSG00000146067|FAM193B","C4412981"
"70","I0003086","chr5","178149380","178149839","-","7","0.0644905","UTR3,MRNA_Intron,CDS","CDS|ENSG00000145912|NHP2,mrna_intron|ENSG00000145912|NHP2,UTR3|ENSG00000145912|NHP2","C4414121"
"70","I0003095","chr5","180790875","180791174","-","7","0.0644905","UTR3","UTR3|ENSG00000131446|MGAT1","C4418960"
"70","I0003096","chr5","181224088","181224581","+","38","0.00650223","CDS","CDS|ENSG00000146063|TRIM41","C4419600"
"70","I0003097","chr5","181243563","181243879","-","37","0.00677709","UTR3,UTR5,MRNA_Intron,CDS","CDS|ENSG00000204628|RACK1,mrna_intron|ENSG00000204628|RACK1,UTR3|ENSG00000204628|RACK1,UTR5|ENSG00000204628|RACK1","C4419651"
"70","I0003100","chr5","36152793","36152981","+","6","0.0820056","UTR5,CDS","CDS|ENSG00000145604|SKP2,UTR5|ENSG00000145604|SKP2","C4439821"
"70","I0003104","chr5","43289453","43289692","-","13","0.026838","UTR3","UTR3|ENSG00000112972|HMGCS1","C4450851"
"70","I0003106","chr5","58459630","58460007","-","7","0.0644905","UTR5,MRNA_Intron,CDS","CDS|ENSG00000145632|PLK2,mrna_intron|ENSG00000145632|PLK2,UTR5|ENSG00000145632|PLK2","."
"70","I0003113","chr5","68226308","68226557","+","8","0.053293","UTR5","UTR5|ENSG00000145675|PIK3R1","C4492880"
"70","I0003114","chr5","72135394","72135605","+","6","0.0820056","MRNA_Intron","mrna_intron|ENSG00000131711|MAP1B","C4499890"
"70","I0003115","chr5","72194220","72197945","+","701","0.000401038","UTR3,MRNA_Intron,CDS","CDS|ENSG00000131711|MAP1B,mrna_intron|ENSG00000131711|MAP1B,UTR3|ENSG00000131711|MAP1B","C4500131"
"70","I0003115","chr5","72194220","72197945","+","701","0.000401038","UTR3,MRNA_Intron,CDS","CDS|ENSG00000131711|MAP1B,mrna_intron|ENSG00000131711|MAP1B,UTR3|ENSG00000131711|MAP1B","C4500150"
"70","I0003116","chr5","72208908","72209425","+","24","0.011887","UTR3","UTR3|ENSG00000131711|MAP1B","C4500201"
"70","I0003118","chr5","77693127","77693348","-","15","0.0223365","UTR3,MRNA_Intron,CDS","CDS|ENSG00000171530|TBCA,mrna_intron|ENSG00000171530|TBCA,UTR3|ENSG00000171530|TBCA","C4513621"
"70","I0003124","chr5","83521005","83521295","+","8","0.053293","CDS","CDS|ENSG00000038427|VCAN","C4527581"
"70","I0003125","chr5","88666830","88667612","-","36","0.00701141","PutativeNCRNA,NCRNA_Intron,LongNCRNA","lincRNA|ENSG00000245526|LINC00461;mir-9-2,lincRNA|ENSG00000245526|LINC00461,putativencrna|linc|3P|XLOC_057082|TCONS|00226844:0.501116|91AA|29AA|,putativencrna|EnsShortNonCoding|3P|XLOC_057082|TCONS|00226836:20.9267|95AA|62AA|,putativencrna|linc|3P|XLOC_057082|TCONS|00226846:1.18563|97AA|55AA|,putativencrna|EnsShortNonCoding|3P|XLOC_057082|TCONS:EnsShortNonCoding|3P|XLOC_057082|TCONS:EnsShortNonCoding|3P|XLOC_057082|TCONS|00226839:4.70271|107AA|62AA|,putativencrna|EnsShortNonCoding|3P|XLOC_057082|TCONS|00226842:0.435178|90AA|45AA|,noncoding_intron|ENSG00000245526|LINC00461","C4536280"
"70","I0003125","chr5","88666830","88667612","-","36","0.00701141","PutativeNCRNA,NCRNA_Intron,LongNCRNA","lincRNA|ENSG00000245526|LINC00461;mir-9-2,lincRNA|ENSG00000245526|LINC00461,putativencrna|linc|3P|XLOC_057082|TCONS|00226844:0.501116|91AA|29AA|,putativencrna|EnsShortNonCoding|3P|XLOC_057082|TCONS|00226836:20.9267|95AA|62AA|,putativencrna|linc|3P|XLOC_057082|TCONS|00226846:1.18563|97AA|55AA|,putativencrna|EnsShortNonCoding|3P|XLOC_057082|TCONS:EnsShortNonCoding|3P|XLOC_057082|TCONS:EnsShortNonCoding|3P|XLOC_057082|TCONS|00226839:4.70271|107AA|62AA|,putativencrna|EnsShortNonCoding|3P|XLOC_057082|TCONS|00226842:0.435178|90AA|45AA|,noncoding_intron|ENSG00000245526|LINC00461","C4536291"
"70","I0003127","chr5","88673277","88673564","-","9","0.04511","PutativeNCRNA,NCRNA_Intron,LongNCRNA","lincRNA|ENSG00000245526|LINC00461,putativencrna|EnsShortNonCoding|3P|XLOC_057082|TCONS|00226836:20.9267|95AA|62AA|,putativencrna|EnsShortNonCoding|3P|XLOC_057082|TCONS:EnsShortNonCoding|3P|XLOC_057082|TCONS:linc|3P|XLOC_057082|TCONS|00226846:1.18563|97AA|55AA|,putativencrna|EnsShortNonCoding|3P|XLOC_057082|TCONS:EnsShortNonCoding|3P|XLOC_057082|TCONS:EnsShortNonCoding|3P|XLOC_057082|TCONS:EnsShortNonCoding|3P|XLOC_057082|TCONS:linc|3P|XLOC_057082|TCONS|00226844:0.501116|91AA|29AA|,putativencrna|EnsShortNonCoding|3P|XLOC_057082|TCONS|00226837:20.6125|98AA|81AA|,noncoding_intron|ENSG00000245526|LINC00461","C4536341"
"70","I0003132","chr5","93580934","93581192","-","8","0.053293","PutativeNCRNA,NCRNA_Intron","putativencrna|LongAUGORFlinc|3P|XLOC_057105|TCONS|00226978:0.250784|172AA|153AA|,putativencrna|LongAUGORFlinc|3P|XLOC_057105|TCONS|00226982:3.3947|172AA|153AA|,antisense|ENSG00000237187|NR2F1-AS1,putativencrna|LongAUGORFlinc|3P|XLOC_057105|TCONS:linc|3P|XLOC_057105|TCONS|00226981:3.19832|91AA|85AA|,antisense|ENSG00000237187|NR2F1-AS1,noncoding_intron|ENSG00000237187|NR2F1-AS1","C4547900"
"70","I0003134","chr5","93585270","93585625","+","6","0.0820056","MRNA_Intron,CDS","CDS|ENSG00000175745|NR2F1,mrna_intron|ENSG00000175745|NR2F1","C4547990"
"70","I0003139","chr6","107633524","107633674","+","6","0.0820056","CDS","CDS|ENSG00000112320|SOBP","C4579021"
"70","I0003142","chr6","109445335","109445516","-","9","0.04511","MRNA_Intron,CDS","CDS|ENSG00000135596|MICAL1,mrna_intron|ENSG00000135596|MICAL1","C4584040"
"70","I0003143","chr6","109449549","109450131","-","15","0.0223365","MRNA_Intron,CDS","CDS|ENSG00000135596|MICAL1,mrna_intron|ENSG00000135596|MICAL1","C4584091"
"70","I0003143","chr6","109449549","109450131","-","15","0.0223365","MRNA_Intron,CDS","CDS|ENSG00000135596|MICAL1,mrna_intron|ENSG00000135596|MICAL1","C4584100"
"70","I0003144","chr6","109451976","109452540","-","24","0.011887","MRNA_Intron,CDS","CDS|ENSG00000135596|MICAL1,mrna_intron|ENSG00000135596|MICAL1","C4584120"
"70","I0003152","chr6","113859904","113860468","+","45","0.00531714","CDS","CDS|ENSG00000277443|MARCKS","C4593981"
"70","I0003152","chr6","113859904","113860468","+","45","0.00531714","CDS","CDS|ENSG00000277443|MARCKS","C4593990"
"70","I0003152","chr6","113859904","113860468","+","45","0.00531714","CDS","CDS|ENSG00000277443|MARCKS","C4594000"
"70","I0003154","chr6","117907797","117908001","+","7","0.0644905","MRNA_Intron,CDS","CDS|ENSG00000196376|SLC35F1,mrna_intron|ENSG00000196376|SLC35F1","C4602480"
"70","I0003156","chr6","122399756","122399905","+","6","0.0820056","MRNA_Intron,CDS","CDS|ENSG00000025156|HSF2,mrna_intron|ENSG00000025156|HSF2","C4610881"
"70","I0003156","chr6","122399756","122399905","+","6","0.0820056","MRNA_Intron,CDS","CDS|ENSG00000025156|HSF2,mrna_intron|ENSG00000025156|HSF2","C4610890"
"70","I0003160","chr6","132817228","132817446","+","51","0.0046187","MRNA_Intron,SmallNCRNA","mrna_intron|ENSG00000112306|RPS12,snoRNA|ENSG00000200534|SNORA33","C4634350"
"70","I0003163","chr6","135039467","135039752","-","8","0.053293","MRNA_Intron,CDS","CDS|ENSG00000112339|HBS1L,mrna_intron|ENSG00000112339|HBS1L","C4640051"
"70","I0003166","chr6","138334834","138335100","+","12","0.0298841","CDS","CDS|ENSG00000112379|ARFGEF3","C4648211"
"70","I0003167","chr6","138423996","138424379","-","9","0.04511","UTR3,CDS","CDS|ENSG00000135540|NHSL1,UTR3|ENSG00000135540|NHSL1","C4648460"
"70","I0003169","chr6","138473169","138473385","-","7","0.0644905","MRNA_Intron,CDS","CDS|ENSG00000135540|NHSL1,mrna_intron|ENSG00000135540|NHSL1","."
"70","I0003170","chr6","139373597","139373921","-","10","0.0386394","CDS","CDS|ENSG00000164442|CITED2","C4650360"
"70","I0003170","chr6","139373597","139373921","-","10","0.0386394","CDS","CDS|ENSG00000164442|CITED2","C4650370"
"70","I0003171","chr6","142751538","142751687","-","6","0.0820056","UTR3","UTR3|ENSG00000010818|HIVEP2","C4656670"
"70","I0003173","chr6","142774483","142774970","-","26","0.0107785","UTR5,CDS","CDS|ENSG00000010818|HIVEP2,UTR5|ENSG00000010818|HIVEP2","C4656851"
"70","I0003173","chr6","142774483","142774970","-","26","0.0107785","UTR5,CDS","CDS|ENSG00000010818|HIVEP2,UTR5|ENSG00000010818|HIVEP2","C4656860"
"70","I0003177","chr6","150143390","150143610","+","12","0.0298841","MRNA_Intron,CDS","CDS|ENSG00000198729|PPP1R14C,mrna_intron|ENSG00000198729|PPP1R14C","C4674400"
"70","I0003177","chr6","150143390","150143610","+","12","0.0298841","MRNA_Intron,CDS","CDS|ENSG00000198729|PPP1R14C,mrna_intron|ENSG00000198729|PPP1R14C","C4674411"
"70","I0003178","chr6","155129331","155129709","+","6","0.0820056","CDS","CDS|ENSG00000146426|TIAM2","C4684140"
"70","I0003181","chr6","158767116","158767509","-","24","0.011887","MRNA_Intron,CDS","CDS|ENSG00000092820|EZR,mrna_intron|ENSG00000092820|EZR","C4693360"
"70","I0003181","chr6","158767116","158767509","-","24","0.011887","MRNA_Intron,CDS","CDS|ENSG00000092820|EZR,mrna_intron|ENSG00000092820|EZR","C4693370"
"70","I0003183","chr6","160104559","160104876","+","6","0.0820056","MRNA_Intron,CDS","CDS|ENSG00000197081|IGF2R,mrna_intron|ENSG00000197081|IGF2R","C4696220"
"70","I0003192","chr6","21595880","21597058","+","97","0.00223951","UTR3,CDS","CDS|ENSG00000124766|SOX4,UTR3|ENSG00000124766|SOX4","C4725520"
"70","I0003192","chr6","21595880","21597058","+","97","0.00223951","UTR3,CDS","CDS|ENSG00000124766|SOX4,UTR3|ENSG00000124766|SOX4","C4725531"
"70","I0003192","chr6","21595880","21597058","+","97","0.00223951","UTR3,CDS","CDS|ENSG00000124766|SOX4,UTR3|ENSG00000124766|SOX4","C4725540"
"70","I0003195","chr6","24595925","24596265","-","13","0.026838","CDS","CDS|ENSG00000137261|KIAA0319","C4732210"
"70","I0003195","chr6","24595925","24596265","-","13","0.026838","CDS","CDS|ENSG00000137261|KIAA0319","C4732221"
"70","I0003200","chr6","26055647","26056459","-","423","0.00060381","UTR3,Cisreg,CDS","CDS|ENSG00000187837|HIST1H1C,UTR3|ENSG00000187837|HIST1H1C,cisreg|Histone3|","C4735390"
"70","I0003200","chr6","26055647","26056459","-","423","0.00060381","UTR3,Cisreg,CDS","CDS|ENSG00000187837|HIST1H1C,UTR3|ENSG00000187837|HIST1H1C,cisreg|Histone3|","C4735401"
"70","I0003200","chr6","26055647","26056459","-","423","0.00060381","UTR3,Cisreg,CDS","CDS|ENSG00000187837|HIST1H1C,UTR3|ENSG00000187837|HIST1H1C,cisreg|Histone3|","C4735410"
"70","I0003200","chr6","26055647","26056459","-","423","0.00060381","UTR3,Cisreg,CDS","CDS|ENSG00000187837|HIST1H1C,UTR3|ENSG00000187837|HIST1H1C,cisreg|Histone3|","C4735420"
"70","I0003200","chr6","26055647","26056459","-","423","0.00060381","UTR3,Cisreg,CDS","CDS|ENSG00000187837|HIST1H1C,UTR3|ENSG00000187837|HIST1H1C,cisreg|Histone3|","C4735430"
"70","I0003201","chr6","26123387","26123915","-","218","0.00104991","UTR3,Cisreg,UTR5,CDS","CDS|ENSG00000180596|HIST1H2BC,UTR3|ENSG00000180596|HIST1H2BC,UTR5|ENSG00000180596|HIST1H2BC,cisreg|Histone3|","C4735640"
"70","I0003202","chr6","26124189","26124771","+","127","0.0017168","UTR3,Cisreg,UTR5,MRNA_Intron,CDS","CDS|ENSG00000180573|HIST1H2AC,mrna_intron|ENSG00000180573|HIST1H2AC,UTR3|ENSG00000180573|HIST1H2AC,UTR5|ENSG00000180573|HIST1H2AC,cisreg|Histone3|","C4735650"
"70","I0003202","chr6","26124189","26124771","+","127","0.0017168","UTR3,Cisreg,UTR5,MRNA_Intron,CDS","CDS|ENSG00000180573|HIST1H2AC,mrna_intron|ENSG00000180573|HIST1H2AC,UTR3|ENSG00000180573|HIST1H2AC,UTR5|ENSG00000180573|HIST1H2AC,cisreg|Histone3|","C4735661"
"70","I0003203","chr6","26156336","26157214","+","431","0.000599304","UTR3,Cisreg,UTR5,CDS","CDS|ENSG00000168298|HIST1H1E,UTR3|ENSG00000168298|HIST1H1E,UTR5|ENSG00000168298|HIST1H1E,cisreg|Histone3|","C4735750"
"70","I0003203","chr6","26156336","26157214","+","431","0.000599304","UTR3,Cisreg,UTR5,CDS","CDS|ENSG00000168298|HIST1H1E,UTR3|ENSG00000168298|HIST1H1E,UTR5|ENSG00000168298|HIST1H1E,cisreg|Histone3|","C4735760"
"70","I0003204","chr6","26158139","26158666","+","359","0.000675907","UTR3,Cisreg,UTR5,MRNA_Intron,CDS","CDS|ENSG00000158373|HIST1H2BD,mrna_intron|ENSG00000158373|HIST1H2BD,UTR3|ENSG00000158373|HIST1H2BD,UTR5|ENSG00000158373|HIST1H2BD,cisreg|Histone3|","C4735770"
"70","I0003205","chr6","26234150","26234973","-","161","0.00140138","UTR3,Cisreg,CDS","CDS|ENSG00000124575|HIST1H1D,UTR3|ENSG00000124575|HIST1H1D,cisreg|Histone3|","C4736070"
"70","I0003205","chr6","26234150","26234973","-","161","0.00140138","UTR3,Cisreg,CDS","CDS|ENSG00000124575|HIST1H1D,UTR3|ENSG00000124575|HIST1H1D,cisreg|Histone3|","C4736080"
"70","I0003205","chr6","26234150","26234973","-","161","0.00140138","UTR3,Cisreg,CDS","CDS|ENSG00000124575|HIST1H1D,UTR3|ENSG00000124575|HIST1H1D,cisreg|Histone3|","C4736091"
"70","I0003207","chr6","27838580","27839188","+","66","0.00334349","UTR3,Cisreg,UTR5,CDS","CDS|ENSG00000233822|HIST1H2BN,UTR3|ENSG00000233822|HIST1H2BN,UTR5|ENSG00000233822|HIST1H2BN,cisreg|Histone3|","C4738101"
"70","I0003208","chr6","27866706","27867573","-","482","0.000540726","UTR3,Cisreg,CDS","CDS|ENSG00000184357|HIST1H1B,UTR3|ENSG00000184357|HIST1H1B,cisreg|Histone3|","C4738190"
"70","I0003208","chr6","27866706","27867573","-","482","0.000540726","UTR3,Cisreg,CDS","CDS|ENSG00000184357|HIST1H1B,UTR3|ENSG00000184357|HIST1H1B,cisreg|Histone3|","C4738200"
"70","I0003211","chr6","30600377","30600577","-","7","0.0644905","UTR3","UTR3|ENSG00000204569|PPP1R10","C4743460"
"70","I0003212","chr6","30600723","30601072","-","6","0.0820056","UTR3","UTR3|ENSG00000204569|PPP1R10","C4743470"
"70","I0003212","chr6","30600723","30601072","-","6","0.0820056","UTR3","UTR3|ENSG00000204569|PPP1R10","C4743480"
"70","I0003212","chr6","30600723","30601072","-","6","0.0820056","UTR3","UTR3|ENSG00000204569|PPP1R10","C4743491"
"70","I0003213","chr6","30601744","30602148","-","12","0.0298841","MRNA_Intron,CDS","CDS|ENSG00000204569|PPP1R10,mrna_intron|ENSG00000204569|PPP1R10","C4743510"
"70","I0003215","chr6","30684698","30685811","-","142","0.00159965","UTR5,CDS","CDS|ENSG00000146112|PPP1R18,UTR5|ENSG00000146112|PPP1R18","C4743990"
"70","I0003215","chr6","30684698","30685811","-","142","0.00159965","UTR5,CDS","CDS|ENSG00000146112|PPP1R18,UTR5|ENSG00000146112|PPP1R18","C4744000"
"70","I0003215","chr6","30684698","30685811","-","142","0.00159965","UTR5,CDS","CDS|ENSG00000146112|PPP1R18,UTR5|ENSG00000146112|PPP1R18","C4744010"
"70","I0003218","chr6","30897365","30897631","+","17","0.0188263","UTR3,MRNA_Intron,CDS","CDS|ENSG00000204580|DDR1,mrna_intron|ENSG00000204580|DDR1,UTR3|ENSG00000204580|DDR1","C4744730"
"70","I0003221","chr6","31535028","31535486","-","35","0.0072998","UTR3,MRNA_Intron,CDS","CDS|ENSG00000198563|DDX39B,mrna_intron|ENSG00000198563|DDX39B,UTR3|ENSG00000254870|ATP6V1G2-DDX39B","C4746100"
"70","I0003222","chr6","31643816","31643969","-","6","0.0820056","MRNA_Intron,CDS","CDS|ENSG00000204463|BAG6,mrna_intron|ENSG00000204463|BAG6","."
"70","I0003224","chr6","31647454","31647823","-","20","0.015262","MRNA_Intron,CDS","CDS|ENSG00000204463|BAG6,mrna_intron|ENSG00000204463|BAG6","C4746680"
"70","I0003225","chr6","31669460","31669646","+","9","0.04511","MRNA_Intron,CDS","CDS|ENSG00000204435|CSNK2B,CDS|ENSG00000263020|XXbac-BPG32J3.22,mrna_intron|ENSG00000204435|CSNK2B,mrna_intron|ENSG00000263020|XXbac-BPG32J3.22","C4746840"
"70","I0003227","chr6","31969296","31969611","+","9","0.04511","UTR3,CDS","CDS|ENSG00000204351|SKIV2L,UTR3|ENSG00000204351|SKIV2L","C4748940"
"70","I0003228","chr6","32168678","32169144","-","9","0.04511","UTR3","UTR3|ENSG00000204310|AGPAT1","C4750260"
"70","I0003228","chr6","32168678","32169144","-","9","0.04511","UTR3","UTR3|ENSG00000204310|AGPAT1","C4750270"
"70","I0003228","chr6","32168678","32169144","-","9","0.04511","UTR3","UTR3|ENSG00000204310|AGPAT1","C4750280"
"70","I0003231","chr6","33315667","33316203","-","31","0.00844433","CDS","CDS|ENSG00000236104|ZBTB22","C4753190"
"70","I0003231","chr6","33315667","33316203","-","31","0.00844433","CDS","CDS|ENSG00000236104|ZBTB22","C4753201"
"70","I0003233","chr6","33414965","33415161","+","7","0.0644905","MRNA_Intron,CDS","CDS|ENSG00000112511|PHF1,mrna_intron|ENSG00000112511|PHF1","C4753520"
"70","I0003233","chr6","33414965","33415161","+","7","0.0644905","MRNA_Intron,CDS","CDS|ENSG00000112511|PHF1,mrna_intron|ENSG00000112511|PHF1","C4753531"
"70","I0003234","chr6","33416478","33416733","-","6","0.0820056","UTR3,CDS","CDS|ENSG00000112514|CUTA,UTR3|ENSG00000112514|CUTA","C4753570"
"70","I0003236","chr6","33443082","33443232","+","7","0.0644905","UTR3,CDS","CDS|ENSG00000197283|SYNGAP1,UTR3|ENSG00000197283|SYNGAP1","C4753801"
"70","I0003237","chr6","33443586","33443933","+","8","0.053293","UTR3,CDS","CDS|ENSG00000197283|SYNGAP1,UTR3|ENSG00000197283|SYNGAP1","C4753810"
"70","I0003238","chr6","33444472","33444760","+","28","0.00982769","UTR3,MRNA_Intron,CDS","CDS|ENSG00000197283|SYNGAP1,mrna_intron|ENSG00000197283|SYNGAP1,UTR3|ENSG00000197283|SYNGAP1","C4753830"
"70","I0003244","chr6","35455932","35456380","+","6","0.0820056","MRNA_Intron,CDS","CDS|ENSG00000112039|FANCE,mrna_intron|ENSG00000112039|FANCE","C4762200"
"70","I0003245","chr6","35468823","35469172","+","46","0.00516393","MRNA_Intron,CDS","CDS|ENSG00000198755|RPL10A,mrna_intron|ENSG00000198755|RPL10A","C4762270"
"70","I0003245","chr6","35468823","35469172","+","46","0.00516393","MRNA_Intron,CDS","CDS|ENSG00000198755|RPL10A,mrna_intron|ENSG00000198755|RPL10A","C4762280"
"70","I0003247","chr6","35833516","35833810","-","8","0.053293","UTR3","UTR3|ENSG00000096063|SRPK1","C4763511"
"70","I0003251","chr6","36594373","36594627","+","13","0.026838","UTR5,MRNA_Intron","mrna_intron|ENSG00000112081|SRSF3,UTR5|ENSG00000112081|SRSF3","C4765310"
"70","I0003263","chr6","42268599","42268848","-","8","0.053293","CDS","CDS|ENSG00000124496|TRERF1","C4785670"
"70","I0003264","chr6","42966294","42966858","-","14","0.0243912","MRNA_Intron,CDS","CDS|ENSG00000124587|PEX6,mrna_intron|ENSG00000124587|PEX6","C4787411"
"70","I0003267","chr6","43046758","43047093","-","13","0.026838","MRNA_Intron,CDS","CDS|ENSG00000044090|CUL7,mrna_intron|ENSG00000044090|CUL7","C4787810"
"70","I0003268","chr6","43143490","43143749","+","10","0.0386394","UTR3,MRNA_Intron,CDS","CDS|ENSG00000112655|PTK7,mrna_intron|ENSG00000112655|PTK7,UTR3|ENSG00000112655|PTK7","C4788310"
"70","I0003272","chr6","43224139","43224528","+","15","0.0223365","UTR3,MRNA_Intron,CDS","CDS|ENSG00000112659|CUL9,mrna_intron|ENSG00000112659|CUL9,UTR3|ENSG00000112659|CUL9","."
"70","I0003274","chr6","43283666","43284111","+","12","0.0298841","CDS","CDS|ENSG00000146216|TTBK1","C4789270"
"70","I0003278","chr6","43513197","43513423","-","6","0.0820056","UTR3,MRNA_Intron,CDS","CDS|ENSG00000137207|YIPF3,mrna_intron|ENSG00000137207|YIPF3,UTR3|ENSG00000137207|YIPF3","C4790440"
"70","I0003281","chr6","43620940","43621170","-","6","0.0820056","UTR3","UTR3|ENSG00000172432|GTPBP2","C4790710"
"70","I0003282","chr6","44154730","44154956","+","9","0.04511","UTR3,CDS","CDS|ENSG00000137216|TMEM63B,UTR3|ENSG00000137216|TMEM63B","C4794331"
"70","I0003283","chr6","44155029","44155461","+","9","0.04511","UTR3","UTR3|ENSG00000137216|TMEM63B","C4794340"
"70","I0003283","chr6","44155029","44155461","+","9","0.04511","UTR3","UTR3|ENSG00000137216|TMEM63B","C4794350"
"70","I0003283","chr6","44155029","44155461","+","9","0.04511","UTR3","UTR3|ENSG00000137216|TMEM63B","C4794361"
"70","I0003284","chr6","44256109","44256716","-","16","0.0205341","MRNA_Intron,CDS","CDS|ENSG00000157593|SLC35B2,mrna_intron|ENSG00000157593|SLC35B2","C4794750"
"70","I0003288","chr6","44278460","44279070","+","32","0.00816946","UTR3","UTR3|ENSG00000178233|TMEM151B","C4795060"
"70","I0003288","chr6","44278460","44279070","+","32","0.00816946","UTR3","UTR3|ENSG00000178233|TMEM151B","C4795070"
"70","I0003292","chr6","72182300","72182612","+","11","0.0336512","CDS","CDS|ENSG00000079841|RIMS1","."
"70","I0003301","chr6","98837133","98837393","+","10","0.0386394","UTR3","UTR3|ENSG00000184486|POU3F2","C4897111"
"70","I0003301","chr6","98837133","98837393","+","10","0.0386394","UTR3","UTR3|ENSG00000184486|POU3F2","C4897121"
"70","I0003308","chr7","100429836","100430123","+","13","0.026838","UTR5,CDS","CDS|ENSG00000146834|MEPCE,UTR5|ENSG00000146834|MEPCE","C5200571"
"70","I0003311","chr7","100486189","100486559","+","7","0.0644905","MRNA_Intron","mrna_intron|ENSG00000166924|NYAP1","C5200960"
"70","I0003313","chr7","100490545","100490750","+","9","0.04511","MRNA_Intron,CDS","CDS|ENSG00000166924|NYAP1,mrna_intron|ENSG00000166924|NYAP1","C5201071"
"70","I0003314","chr7","100494013","100494727","+","30","0.00883636","UTR3","UTR3|ENSG00000166924|NYAP1","C5201110"
"70","I0003315","chr7","100676551","100676875","+","21","0.014176","UTR5,MRNA_Intron,CDS","CDS|ENSG00000172354|GNB2,mrna_intron|ENSG00000172354|GNB2,UTR5|ENSG00000172354|GNB2","C4899471"
"70","I0003315","chr7","100676551","100676875","+","21","0.014176","UTR5,MRNA_Intron,CDS","CDS|ENSG00000172354|GNB2,mrna_intron|ENSG00000172354|GNB2,UTR5|ENSG00000172354|GNB2","C4899481"
"70","I0003316","chr7","100678456","100679151","+","64","0.00347867","UTR3,MRNA_Intron,CDS","CDS|ENSG00000172354|GNB2,mrna_intron|ENSG00000172354|GNB2,UTR3|ENSG00000172354|GNB2","C4899500"
"70","I0003316","chr7","100678456","100679151","+","64","0.00347867","UTR3,MRNA_Intron,CDS","CDS|ENSG00000172354|GNB2,mrna_intron|ENSG00000172354|GNB2,UTR3|ENSG00000172354|GNB2","C4899510"
"70","I0003316","chr7","100678456","100679151","+","64","0.00347867","UTR3,MRNA_Intron,CDS","CDS|ENSG00000172354|GNB2,mrna_intron|ENSG00000172354|GNB2,UTR3|ENSG00000172354|GNB2","C4899520"
"70","I0003320","chr7","101154431","101154789","+","19","0.0162353","UTR5,MRNA_Intron,CDS","CDS|ENSG00000106367|AP1S1,mrna_intron|ENSG00000106367|AP1S1,UTR5|ENSG00000106367|AP1S1","C4901071"
"70","I0003322","chr7","101163312","101163955","-","32","0.00816946","CDS","CDS|ENSG00000128564|VGF","C4901160"
"70","I0003323","chr7","101164186","101164380","-","6","0.0820056","CDS","CDS|ENSG00000128564|VGF","C4901180"
"70","I0003325","chr7","102249989","102250138","+","6","0.0820056","UTR3,MRNA_Intron","mrna_intron|ENSG00000257923|CUX1,UTR3|ENSG00000257923|CUX1","C4903980"
"70","I0003335","chr7","117792322","117792742","-","10","0.0386394","CDS","CDS|ENSG00000077063|CTTNBP2","C4938930"
"70","I0003335","chr7","117792322","117792742","-","10","0.0386394","CDS","CDS|ENSG00000077063|CTTNBP2","C4938940"
"70","I0003339","chr7","127588509","127588710","+","23","0.0125493","MRNA_Intron,CDS","CDS|ENSG00000004059|ARF5,mrna_intron|ENSG00000004059|ARF5","C4957010"
"70","I0003341","chr7","128400188","128400495","-","15","0.0223365","MRNA_Intron,CDS","CDS|ENSG00000106348|IMPDH1,mrna_intron|ENSG00000106348|IMPDH1","C4960360"
"70","I0003341","chr7","128400188","128400495","-","15","0.0223365","MRNA_Intron,CDS","CDS|ENSG00000106348|IMPDH1,mrna_intron|ENSG00000106348|IMPDH1","C4960371"
"70","I0003344","chr7","128794351","128794651","+","18","0.0174609","MRNA_Intron,CDS","CDS|ENSG00000128596|CCDC136,mrna_intron|ENSG00000128596|CCDC136","C4961370"
"70","I0003346","chr7","129458181","129458427","+","8","0.053293","MRNA_Intron,CDS","CDS|ENSG00000128578|STRIP2,mrna_intron|ENSG00000128578|STRIP2","C4963790"
"70","I0003352","chr7","132576400","132576555","-","9","0.04511","UTR5,MRNA_Intron","mrna_intron|ENSG00000221866|PLXNA4,UTR5|ENSG00000221866|PLXNA4","C4973320"
"70","I0003357","chr7","135929597","135929906","-","7","0.0644905","UTR3","UTR3|ENSG00000105887|MTPN","C4981630"
"70","I0003357","chr7","135929597","135929906","-","7","0.0644905","UTR3","UTR3|ENSG00000105887|MTPN","C4981641"
"70","I0003358","chr7","135951417","135951631","-","28","0.00982769","MRNA_Intron,CDS","CDS|ENSG00000105887|MTPN,mrna_intron|ENSG00000105887|MTPN","."
"70","I0003361","chr7","139283229","139283417","+","7","0.0644905","CDS","CDS|ENSG00000157741|UBN2","C4987680"
"70","I0003364","chr7","142863883","142864497","+","21","0.014176","UTR3,UTR5,MRNA_Intron,CDS","CDS|ENSG00000106123|EPHB6,mrna_intron|ENSG00000106123|EPHB6,UTR3|ENSG00000106123|EPHB6,UTR5|ENSG00000106123|EPHB6","C4996510"
"70","I0003365","chr7","142864571","142864896","+","10","0.0386394","UTR3,UTR5,MRNA_Intron,CDS","CDS|ENSG00000106123|EPHB6,mrna_intron|ENSG00000106123|EPHB6,UTR3|ENSG00000106123|EPHB6,UTR5|ENSG00000106123|EPHB6","C4996510"
"70","I0003366","chr7","142867999","142868196","+","6","0.0820056","UTR3,MRNA_Intron,CDS","CDS|ENSG00000106123|EPHB6,mrna_intron|ENSG00000106123|EPHB6,UTR3|ENSG00000106123|EPHB6","."
"70","I0003367","chr7","143353502","143353836","-","6","0.0820056","UTR3","UTR3|ENSG00000159784|FAM131B","C4997681"
"70","I0003369","chr7","146116673","146116973","+","7","0.0644905","UTR5,CDS","CDS|ENSG00000174469|CNTNAP2,UTR5|ENSG00000174469|CNTNAP2","C5003040"
"70","I0003370","chr7","1483889","1484069","-","11","0.0336512","MRNA_Intron,CDS","CDS|ENSG00000164880|INTS1,mrna_intron|ENSG00000164880|INTS1","C5009731"
"70","I0003377","chr7","150957169","150957413","-","9","0.04511","MRNA_Intron,CDS","CDS|ENSG00000055118|KCNH2,mrna_intron|ENSG00000055118|KCNH2","C5013470"
"70","I0003381","chr7","151143420","151143626","+","15","0.0223365","MRNA_Intron,CDS","CDS|ENSG00000133612|AGAP3,mrna_intron|ENSG00000133612|AGAP3","C5015311"
"70","I0003382","chr7","151143954","151144361","+","80","0.00267209","UTR3","UTR3|ENSG00000133612|AGAP3","C5015320"
"70","I0003386","chr7","151245295","151245604","-","20","0.015262","MRNA_Intron,CDS","CDS|ENSG00000082014|SMARCD3,mrna_intron|ENSG00000082014|SMARCD3","C5015990"
"70","I0003398","chr7","18666245","18666529","+","32","0.00816946","UTR3,MRNA_Intron,CDS","CDS|ENSG00000048052|HDAC9,mrna_intron|ENSG00000048052|HDAC9,UTR3|ENSG00000048052|HDAC9","C5038351"
"70","I0003401","chr7","22817867","22818047","-","9","0.04511","MRNA_Intron,CDS","CDS|ENSG00000196683|TOMM7,mrna_intron|ENSG00000196683|TOMM7","C5047480"
"70","I0003401","chr7","22817867","22818047","-","9","0.04511","MRNA_Intron,CDS","CDS|ENSG00000196683|TOMM7,mrna_intron|ENSG00000196683|TOMM7","C5047490"
"70","I0003403","chr7","26197173","26197410","-","17","0.0188263","MRNA_Intron,CDS","CDS|ENSG00000122566|HNRNPA2B1,mrna_intron|ENSG00000122566|HNRNPA2B1","C5055971"
"70","I0003404","chr7","2647528","2647719","+","6","0.0820056","UTR5,MRNA_Intron,CDS","CDS|ENSG00000136295|TTYH3,mrna_intron|ENSG00000136295|TTYH3,UTR5|ENSG00000136295|TTYH3","C5057090"
"70","I0003406","chr7","2662854","2663210","+","8","0.053293","UTR3","UTR3|ENSG00000136295|TTYH3","C5057650"
"70","I0003410","chr7","29922210","29922668","-","20","0.015262","UTR3","UTR3|ENSG00000136193|SCRN1","C5069530"
"70","I0003416","chr7","39566421","39566638","+","6","0.0820056","MRNA_Intron,CDS","CDS|ENSG00000241127|YAE1D1,mrna_intron|ENSG00000241127|YAE1D1","."
"70","I0003417","chr7","39951220","39951452","+","6","0.0820056","UTR5,CDS","CDS|ENSG00000065883|CDK13,UTR5|ENSG00000065883|CDK13","C5093870"
"70","I0003419","chr7","39988039","39988327","+","9","0.04511","UTR5,MRNA_Intron,CDS","CDS|ENSG00000065883|CDK13,mrna_intron|ENSG00000065883|CDK13,UTR5|ENSG00000065883|CDK13","."
"70","I0003423","chr7","44121713","44122008","-","6","0.0820056","MRNA_Intron,CDS","CDS|ENSG00000106628|POLD2,mrna_intron|ENSG00000106628|POLD2","C5102860"
"70","I0003423","chr7","44121713","44122008","-","6","0.0820056","MRNA_Intron,CDS","CDS|ENSG00000106628|POLD2,mrna_intron|ENSG00000106628|POLD2","C5102870"
"70","I0003424","chr7","44212915","44213195","+","7","0.0644905","UTR3","UTR3|ENSG00000106636|YKT6","C5103170"
"70","I0003424","chr7","44212915","44213195","+","7","0.0644905","UTR3","UTR3|ENSG00000106636|YKT6","C5103181"
"70","I0003426","chr7","44385440","44385879","-","15","0.0223365","UTR3","UTR3|ENSG00000015676|NUDCD3","C5104070"
"70","I0003426","chr7","44385440","44385879","-","15","0.0223365","UTR3","UTR3|ENSG00000015676|NUDCD3","C5104081"
"70","I0003429","chr7","44768123","44768764","+","16","0.0205341","UTR3","UTR3|ENSG00000122515|ZMIZ2","C5104910"
"70","I0003429","chr7","44768123","44768764","+","16","0.0205341","UTR3","UTR3|ENSG00000122515|ZMIZ2","C5104920"
"70","I0003429","chr7","44768123","44768764","+","16","0.0205341","UTR3","UTR3|ENSG00000122515|ZMIZ2","C5104930"
"70","I0003432","chr7","44985277","44985501","-","53","0.00438889","PutativeNCRNA,NCRNA_Intron,SmallNCRNA,LongNCRNA","lincRNA|ENSG00000232956|SNHG15,lincRNA|ENSG00000232956|SNHG15;SNORA9,snoRNA|ENSG00000277184|SNORA9,putativencrna|EnsShortNonCoding|3P|XLOC_066565|TCONS:EnsShortNonCoding|3P|XLOC_066565|TCONS:EnsShortNonCoding|3P|XLOC_066565|TCONS:EnsShortNonCoding|3P|XLOC_066565|TCONS:EnsShortNonCoding|3P|XLOC_066565|TCONS|00264085:0.393146|47AA|31AA|,putativencrna|EnsShortNonCoding|3P|XLOC_066565|TCONS|00264085:0.393146|47AA|31AA|,putativencrna|EnsShortNonCoding|3P|XLOC_066565|TCONS:EnsShortNonCoding|3P|XLOC_066565|TCONS|00264085:0.393146|47AA|31AA|,putativencrna|EnsShortNonCoding|3P|XLOC_066565|TCONS|00264083:0.803956|47AA|31AA|,putativencrna|EnsShortNonCoding|3P|XLOC_066565|TCONS|00264079:17.3518|70AA|50AA|,putativencrna|EnsShortNonCoding|3P|XLOC_066565|TCONS|00264072:5.88345|113AA|98AA|,putativencrna|EnsShortNonCoding|3P|XLOC_066565|TCONS:EnsShortNonCoding|3P|XLOC_066565|TCONS:EnsShortNonCoding|3P|XLOC_066565|TCONS|00264081:1.64887|67AA|57AA|,putativencrna|LongAUGORFEnsShortNonCoding|3P|XLOC_066565|TCONS:LongAUGORFEnsShortNonCoding|3P|XLOC_066565|TCONS|00264078:0.425309|164AA|116AA|,putativencrna|EnsShortNonCoding|3P|XLOC_066565|TCONS|00264070:3.26302|113AA|98AA|,putativencrna|EnsShortNonCoding|3P|XLOC_066565|TCONS:EnsShortNonCoding|3P|XLOC_066565|TCONS:EnsShortNonCoding|3P|XLOC_066565|TCONS:EnsShortNonCoding|3P|XLOC_066565|TCONS:EnsShortNonCoding|3P|XLOC_066565|TCONS|00264084:1.81494|113AA|98AA|,putativencrna|LongAUGORFEnsShortNonCoding|3P|XLOC_066565|TCONS|00264078:0.425309|164AA|116AA|,putativencrna|EnsShortNonCoding|3P|XLOC_066565|TCONS|00264080:7.69224|70AA|57AA|,putativencrna|EnsShortNonCoding|3P|XLOC_066565|TCONS:LongAUGORFEnsShortNonCoding|3P|XLOC_066565|TCONS|00264078:0.425309|164AA|116AA|,putativencrna|EnsShortNonCoding|3P|XLOC_066565|TCONS|00264082:1.61264|57AA|50AA|,putativencrna|EnsShortNonCoding|3P|XLOC_066565|TCONS:EnsShortNonCoding|3P|XLOC_066565|TCONS|00264080:7.69224|70AA|57AA|,putativencrna|EnsShortNonCoding|3P|XLOC_066565|TCONS|00264071:33.2775|87AA|57AA|,putativencrna|EnsShortNonCoding|3P|XLOC_066565|TCONS|00264076:0.148006|133AA|36AA|,putativencrna|EnsShortNonCoding|3P|XLOC_066565|TCONS|00264081:1.64887|67AA|57AA|,putativencrna|LongAUGORFEnsShortNonCoding|3P|XLOC_066565|TCONS|00264077:0.261813|164AA|116AA|,putativencrna|EnsShortNonCoding|3P|XLOC_066565|TCONS|00264084:1.81494|113AA|98AA|,putativencrna|EnsShortNonCoding|3P|XLOC_066565|TCONS|00264075:0.367094|115AA|67AA|,noncoding_intron|ENSG00000232956|SNHG15","C5105370"
"70","I0003433","chr7","45064462","45064707","+","6","0.0820056","MRNA_Intron,CDS","CDS|ENSG00000136280|CCM2,mrna_intron|ENSG00000136280|CCM2","C5105480"
"70","I0003435","chr7","45081650","45081803","-","8","0.053293","MRNA_Intron,CDS","CDS|ENSG00000136274|NACAD,mrna_intron|ENSG00000136274|NACAD","C5105670"
"70","I0003436","chr7","45081964","45082440","-","11","0.0336512","MRNA_Intron,CDS","CDS|ENSG00000136274|NACAD,mrna_intron|ENSG00000136274|NACAD","C5105680"
"70","I0003439","chr7","45104737","45105076","-","47","0.00506029","MRNA_Intron,SmallNCRNA","mrna_intron|ENSG00000136270|TBRG4,snoRNA|ENSG00000201772|SNORA5C;SNORA5","C5105860"
"70","I0003441","chr7","45710554","45710821","+","10","0.0386394","MRNA_Intron,CDS","CDS|ENSG00000164742|ADCY1,mrna_intron|ENSG00000164742|ADCY1","C5106710"
"70","I0003442","chr7","45716479","45717513","+","55","0.00416359","UTR3","UTR3|ENSG00000164742|ADCY1","C5106790"
"70","I0003442","chr7","45716479","45717513","+","55","0.00416359","UTR3","UTR3|ENSG00000164742|ADCY1","C5106800"
"70","I0003443","chr7","45717524","45718860","+","56","0.00408698","UTR3","UTR3|ENSG00000164742|ADCY1","C5106800"
"70","I0003443","chr7","45717524","45718860","+","56","0.00408698","UTR3","UTR3|ENSG00000164742|ADCY1","C5106810"
"70","I0003446","chr7","5313094","5313280","-","17","0.0188263","CDS","CDS|ENSG00000182095|TNRC18","C5119470"
"70","I0003447","chr7","5371001","5371293","-","11","0.0336512","CDS","CDS|ENSG00000182095|TNRC18","C5120031"
"70","I0003447","chr7","5371001","5371293","-","11","0.0336512","CDS","CDS|ENSG00000182095|TNRC18","C5120041"
"70","I0003447","chr7","5371001","5371293","-","11","0.0336512","CDS","CDS|ENSG00000182095|TNRC18","C5120051"
"70","I0003464","chr7","73705003","73705210","-","14","0.0243912","MRNA_Intron,CDS","CDS|ENSG00000106089|STX1A,mrna_intron|ENSG00000106089|STX1A","C5144870"
"70","I0003466","chr7","74121976","74122292","+","8","0.053293","UTR3","UTR3|ENSG00000106683|LIMK1","C5146090"
"70","I0003467","chr7","74338498","74339151","+","49","0.00481246","MRNA_Intron,CDS","CDS|ENSG00000106665|CLIP2,mrna_intron|ENSG00000106665|CLIP2","C5146450"
"70","I0003470","chr7","75985999","75986316","+","16","0.0205341","UTR3,MRNA_Intron,CDS","CDS|ENSG00000127948|POR,mrna_intron|ENSG00000127948|POR,UTR3|ENSG00000127948|POR","C5149330"
"70","I0003470","chr7","75985999","75986316","+","16","0.0205341","UTR3,MRNA_Intron,CDS","CDS|ENSG00000127948|POR,mrna_intron|ENSG00000127948|POR,UTR3|ENSG00000127948|POR","C5149340"
"70","I0003470","chr7","75985999","75986316","+","16","0.0205341","UTR3,MRNA_Intron,CDS","CDS|ENSG00000127948|POR,mrna_intron|ENSG00000127948|POR,UTR3|ENSG00000127948|POR","C5149351"
"70","I0003474","chr7","80918749","80919005","-","9","0.04511","UTR5,MRNA_Intron","mrna_intron|ENSG00000075223|SEMA3C,UTR5|ENSG00000075223|SEMA3C","C5159940"
"70","I0003482","chr7","91995617","91995778","+","7","0.0644905","MRNA_Intron,CDS","CDS|ENSG00000127914|AKAP9,mrna_intron|ENSG00000127914|AKAP9","C5182321"
"70","I0003483","chr7","92398705","92398977","+","7","0.0644905","UTR3,CDS","CDS|ENSG00000001629|ANKIB1,UTR3|ENSG00000001629|ANKIB1","C5183121"
"70","I0003484","chr7","94656383","94656879","+","22","0.0133424","UTR5,MRNA_Intron,CDS","CDS|ENSG00000242265|PEG10,mrna_intron|ENSG00000242265|PEG10,UTR5|ENSG00000242265|PEG10","C5188240"
"70","I0003485","chr7","94664228","94664665","+","10","0.0386394","UTR3,Cisreg,MRNA_Intron,CDS","CDS|ENSG00000242265|PEG10,mrna_intron|ENSG00000242265|PEG10,UTR3|ENSG00000242265|PEG10,cisreg|RF_site4|","C5188330"
"70","I0003488","chr7","954493","954666","-","7","0.0644905","UTR5","UTR5|ENSG00000105963|ADAP1","C5192630"
"70","I0003494","chr7","99629692","99629959","+","7","0.0644905","UTR3,CDS","CDS|ENSG00000197037|ZSCAN25,UTR3|ENSG00000197037|ZSCAN25","C5198741"
"70","I0003498","chr8","102342377","102342650","-","7","0.0644905","MRNA_Intron,CDS","CDS|ENSG00000104517|UBR5,mrna_intron|ENSG00000104517|UBR5","C5210001"
"70","I0003505","chr8","118111037","118111253","-","6","0.0820056","UTR5,CDS","CDS|ENSG00000182197|EXT1,UTR5|ENSG00000182197|EXT1","C5242510"
"70","I0003513","chr8","133237136","133237598","-","11","0.0336512","UTR3","UTR3|ENSG00000104419|NDRG1","C5274421"
"70","I0003513","chr8","133237136","133237598","-","11","0.0336512","UTR3","UTR3|ENSG00000104419|NDRG1","C5274430"
"70","I0003520","chr8","142477462","142477663","+","9","0.04511","MRNA_Intron,CDS","CDS|ENSG00000181790|ADGRB1,mrna_intron|ENSG00000181790|ADGRB1","C5291550"
"70","I0003521","chr8","142481516","142481778","+","33","0.00784052","MRNA_Intron,CDS","CDS|ENSG00000181790|ADGRB1,mrna_intron|ENSG00000181790|ADGRB1","C5291590"
"70","I0003522","chr8","142544496","142544792","+","8","0.053293","UTR3","UTR3|ENSG00000181790|ADGRB1","C5292190"
"70","I0003525","chr8","143589492","143590070","-","20","0.015262","CDS","CDS|ENSG00000104529|EEF1D","C5296300"
"70","I0003532","chr8","143925560","143925872","-","16","0.0205341","CDS","CDS|ENSG00000178209|PLEC","C5298540"
"70","I0003533","chr8","144083139","144083396","+","11","0.0336512","UTR5,MRNA_Intron,CDS","CDS|ENSG00000197858|GPAA1,mrna_intron|ENSG00000197858|GPAA1,UTR5|ENSG00000197858|GPAA1","C5299690"
"70","I0003534","chr8","144083745","144084148","+","12","0.0298841","UTR3,MRNA_Intron,CDS","CDS|ENSG00000197858|GPAA1,mrna_intron|ENSG00000197858|GPAA1,UTR3|ENSG00000197858|GPAA1","C5299701"
"70","I0003535","chr8","144097056","144097464","+","38","0.00650223","UTR3,MRNA_Intron,CDS","CDS|ENSG00000179091|CYC1,mrna_intron|ENSG00000179091|CYC1,UTR3|ENSG00000179091|CYC1","C5299770"
"70","I0003536","chr8","144113689","144113898","+","8","0.053293","UTR3,MRNA_Intron,CDS","CDS|ENSG00000179698|WDR97,mrna_intron|ENSG00000179698|WDR97,UTR3|ENSG00000179698|WDR97","C5299961"
"70","I0003538","chr8","144326374","144326820","-","9","0.04511","UTR5,MRNA_Intron,CDS","CDS|ENSG00000185000|DGAT1,mrna_intron|ENSG00000185000|DGAT1,UTR5|ENSG00000185000|DGAT1","C5301381"
"70","I0003538","chr8","144326374","144326820","-","9","0.04511","UTR5,MRNA_Intron,CDS","CDS|ENSG00000185000|DGAT1,mrna_intron|ENSG00000185000|DGAT1,UTR5|ENSG00000185000|DGAT1","C5301390"
"70","I0003538","chr8","144326374","144326820","-","9","0.04511","UTR5,MRNA_Intron,CDS","CDS|ENSG00000185000|DGAT1,mrna_intron|ENSG00000185000|DGAT1,UTR5|ENSG00000185000|DGAT1","C5301401"
"70","I0003542","chr8","144469366","144469519","+","6","0.0820056","MRNA_Intron,CDS","CDS|ENSG00000167702|KIFC2,mrna_intron|ENSG00000167702|KIFC2","C5302461"
"70","I0003550","chr8","20252695","20253584","-","23","0.0125493","MRNA_Intron,CDS","CDS|ENSG00000061337|LZTS1,mrna_intron|ENSG00000061337|LZTS1","C5313321"
"70","I0003550","chr8","20252695","20253584","-","23","0.0125493","MRNA_Intron,CDS","CDS|ENSG00000061337|LZTS1,mrna_intron|ENSG00000061337|LZTS1","C5313330"
"70","I0003550","chr8","20252695","20253584","-","23","0.0125493","MRNA_Intron,CDS","CDS|ENSG00000061337|LZTS1,mrna_intron|ENSG00000061337|LZTS1","C5313340"
"70","I0003551","chr8","20254856","20255261","-","15","0.0223365","UTR5,CDS","CDS|ENSG00000061337|LZTS1,UTR5|ENSG00000061337|LZTS1","C5313350"
"70","I0003554","chr8","22080813","22081105","+","6","0.0820056","MRNA_Intron,CDS","CDS|ENSG00000158856|DMTN,mrna_intron|ENSG00000158856|DMTN","C5318540"
"70","I0003554","chr8","22080813","22081105","+","6","0.0820056","MRNA_Intron,CDS","CDS|ENSG00000158856|DMTN,mrna_intron|ENSG00000158856|DMTN","C5318550"
"70","I0003554","chr8","22080813","22081105","+","6","0.0820056","MRNA_Intron,CDS","CDS|ENSG00000158856|DMTN,mrna_intron|ENSG00000158856|DMTN","C5318561"
"70","I0003556","chr8","22081650","22081952","+","9","0.04511","UTR3","UTR3|ENSG00000158856|DMTN","C5318581"
"70","I0003564","chr8","22614427","22614756","+","23","0.0125493","UTR5,MRNA_Intron,CDS","CDS|ENSG00000158941|CCAR2,mrna_intron|ENSG00000158941|CCAR2,UTR5|ENSG00000158941|CCAR2","."
"70","I0003566","chr8","22615518","22616394","+","122","0.00179791","UTR5,MRNA_Intron,CDS","CDS|ENSG00000158941|CCAR2,mrna_intron|ENSG00000158941|CCAR2,UTR5|ENSG00000158941|CCAR2","C5321050"
"70","I0003568","chr8","23007015","23007775","+","21","0.014176","MRNA_Intron,CDS","CDS|ENSG00000008853|RHOBTB2,mrna_intron|ENSG00000008853|RHOBTB2","C5323250"
"70","I0003569","chr8","23018727","23019208","+","34","0.0075251","UTR3","UTR3|ENSG00000008853|RHOBTB2","C5323351"
"70","I0003571","chr8","24914044","24914830","+","57","0.00398335","CDS","CDS|ENSG00000104722|NEFM","C5326850"
"70","I0003571","chr8","24914044","24914830","+","57","0.00398335","CDS","CDS|ENSG00000104722|NEFM","C5326861"
"70","I0003571","chr8","24914044","24914830","+","57","0.00398335","CDS","CDS|ENSG00000104722|NEFM","C5326870"
"70","I0003572","chr8","24918528","24918998","+","11","0.0336512","UTR3,CDS","CDS|ENSG00000104722|NEFM,UTR3|ENSG00000104722|NEFM","C5326900"
"70","I0003573","chr8","26632999","26633325","+","7","0.0644905","MRNA_Intron","mrna_intron|ENSG00000092964|DPYSL2","C5331010"
"70","I0003576","chr8","27458360","27458611","+","6","0.0820056","UTR3,CDS","CDS|ENSG00000120899|PTK2B,UTR3|ENSG00000120899|PTK2B","C5332820"
"70","I0003577","chr8","27458878","27459188","+","6","0.0820056","UTR3","UTR3|ENSG00000120899|PTK2B","C5332830"
"70","I0003580","chr8","28502684","28503113","+","8","0.053293","UTR5,CDS","CDS|ENSG00000104290|FZD3,UTR5|ENSG00000104290|FZD3","C5335421"
"70","I0003581","chr8","28715731","28716150","+","10","0.0386394","UTR5,CDS","CDS|ENSG00000012232|EXTL3,UTR5|ENSG00000012232|EXTL3","C5335800"
"70","I0003584","chr8","31031920","31032116","-","8","0.053293","CDS","CDS|ENSG00000172733|PURG","C5340721"
"70","I0003594","chr8","41942767","41942952","-","7","0.0644905","UTR3,CDS","CDS|ENSG00000083168|KAT6A,UTR3|ENSG00000083168|KAT6A","C5364680"
"70","I0003598","chr8","55102332","55102663","+","8","0.053293","UTR5,CDS","CDS|ENSG00000206579|XKR4,UTR5|ENSG00000206579|XKR4","C5378130"
"70","I0003599","chr8","58145918","58146111","+","11","0.0336512","UTR5","UTR5|ENSG00000169122|FAM110B","C5382730"
"70","I0003607","chr8","79767458","79767743","-","6","0.0820056","UTR5,MRNA_Intron,CDS","CDS|ENSG00000164683|HEY1,mrna_intron|ENSG00000164683|HEY1,UTR5|ENSG00000164683|HEY1","C5425830"
"70","I0003607","chr8","79767458","79767743","-","6","0.0820056","UTR5,MRNA_Intron,CDS","CDS|ENSG00000164683|HEY1,mrna_intron|ENSG00000164683|HEY1,UTR5|ENSG00000164683|HEY1","C5425840"
"70","I0003610","chr8","8376357","8376997","-","18","0.0174609","CDS","CDS|ENSG00000275342|SGK223","C5429871"
"70","I0003613","chr8","91959946","91960199","-","10","0.0386394","UTR3","UTR3|ENSG00000079102|RUNX1T1","C5446170"
"70","I0003615","chr8","92094793","92095219","-","17","0.0188263","UTR5,MRNA_Intron,CDS","CDS|ENSG00000079102|RUNX1T1,mrna_intron|ENSG00000079102|RUNX1T1,UTR5|ENSG00000079102|RUNX1T1","C5446801"
"70","I0003620","chr8","97276568","97277042","-","8","0.053293","UTR3,CDS","CDS|ENSG00000180543|TSPYL5,UTR3|ENSG00000180543|TSPYL5","C5459261"
"70","I0003624","chr8","9901630","9902046","-","7","0.0644905","PutativeNCRNA,LongNCRNA","lincRNA|ENSG00000253230|LINC00599;mir-124-1,lincRNA|ENSG00000253230|LINC00599,putativencrna|LongAUGORFEnsShortNonCoding|3P|XLOC_070230|TCONS|00275622:7.91109|170AA|106AA|,putativencrna|linc|3P|XLOC_070230|TCONS|00275623:8.97139|102AA|49AA|,putativencrna|EnsShortNonCoding|3P|XLOC_070230|TCONS|00275621:6.85796|129AA|94AA|","C5458070"
"70","I0003625","chr8","9903546","9903959","-","8","0.053293","PutativeNCRNA,NCRNA_Intron,LongNCRNA","lincRNA|ENSG00000253230|LINC00599;mir-124-1,lincRNA|ENSG00000253230|LINC00599,putativencrna|LongAUGORFEnsShortNonCoding|3P|XLOC_070230|TCONS|00275622:7.91109|170AA|106AA|,putativencrna|linc|3P|XLOC_070230|TCONS|00275623:8.97139|102AA|49AA|,putativencrna|EnsShortNonCoding|3P|XLOC_070230|TCONS|00275621:6.85796|129AA|94AA|,noncoding_intron|ENSG00000253230|LINC00599","C5458140"
"70","I0003628","chr9","106863220","106863464","+","7","0.0644905","UTR5,MRNA_Intron","mrna_intron|ENSG00000148143|ZNF462,UTR5|ENSG00000148143|ZNF462","C5484100"
"70","I0003631","chr9","106925913","106926323","+","12","0.0298841","CDS","CDS|ENSG00000148143|ZNF462","C5484470"
"70","I0003636","chr9","110136778","110137116","+","6","0.0820056","CDS","CDS|ENSG00000157654|PALM2-AKAP2,CDS|ENSG00000241978|AKAP2","C5493130"
"70","I0003638","chr9","111433185","111433339","-","6","0.0820056","MRNA_Intron,CDS","CDS|ENSG00000136813|KIAA0368,mrna_intron|ENSG00000136813|KIAA0368","."
"70","I0003640","chr9","115048118","115048422","-","6","0.0820056","MRNA_Intron,CDS","CDS|ENSG00000041982|TNC,mrna_intron|ENSG00000041982|TNC","C5505670"
"70","I0003641","chr9","119248915","119249109","-","6","0.0820056","MRNA_Intron,CDS","CDS|ENSG00000078725|BRINP1,mrna_intron|ENSG00000078725|BRINP1","C5515391"
"70","I0003648","chr9","124032512","124033062","+","24","0.011887","UTR3,CDS","CDS|ENSG00000106689|LHX2,UTR3|ENSG00000106689|LHX2","C5530250"
"70","I0003648","chr9","124032512","124033062","+","24","0.011887","UTR3,CDS","CDS|ENSG00000106689|LHX2,UTR3|ENSG00000106689|LHX2","C5530260"
"70","I0003649","chr9","127448211","127448630","-","647","0.000446099","MRNA_Intron,CDS,SmallNCRNA","CDS|ENSG00000197958|RPL12,mrna_intron|ENSG00000197958|RPL12,snoRNA|ENSG00000201302|SNORA65","C5543291"
"70","I0003650","chr9","127448565","127448733","+","9","0.04511","Antisense_MRNA_Intron,SmallNCRNA","exon|ENSG00000148356|LRSAM1","C5543291"
"70","I0003651","chr9","127451142","127451394","-","56","0.00408698","UTR5,MRNA_Intron,CDS","CDS|ENSG00000197958|RPL12,mrna_intron|ENSG00000197958|RPL12,UTR5|ENSG00000197958|RPL12","C5543300"
"70","I0003658","chr9","127877483","127877712","-","11","0.0336512","UTR5,MRNA_Intron,NCRNA_Intron","mrna_intron|ENSG00000106992|AK1,UTR5|ENSG00000106992|AK1,noncoding_intron|ENSG00000257524|RP11-203J24.9","C5545110"
"70","I0003659","chr9","127885900","127886479","-","28","0.00982769","UTR3,CDS,NCRNA_Intron","CDS|ENSG00000160408|ST6GALNAC6,UTR3|ENSG00000160408|ST6GALNAC6,noncoding_intron|ENSG00000257524|RP11-203J24.9","C5545141"
"70","I0003659","chr9","127885900","127886479","-","28","0.00982769","UTR3,CDS,NCRNA_Intron","CDS|ENSG00000160408|ST6GALNAC6,UTR3|ENSG00000160408|ST6GALNAC6,noncoding_intron|ENSG00000257524|RP11-203J24.9","C5545151"
"70","I0003662","chr9","128178972","128179187","-","6","0.0820056","MRNA_Intron,CDS","CDS|ENSG00000148337|CIZ1,mrna_intron|ENSG00000148337|CIZ1","C5546520"
"70","I0003666","chr9","128422904","128423320","+","11","0.0336512","UTR5,MRNA_Intron,CDS","CDS|ENSG00000167123|CERCAM,mrna_intron|ENSG00000167123|CERCAM,UTR5|ENSG00000167123|CERCAM","C5548050"
"70","I0003668","chr9","128583114","128583428","+","20","0.015262","MRNA_Intron,CDS","CDS|ENSG00000197694|SPTAN1,mrna_intron|ENSG00000197694|SPTAN1","C5548430"
"70","I0003670","chr9","129008430","129008789","-","10","0.0386394","UTR3,CDS","CDS|ENSG00000148341|SH3GLB2,UTR3|ENSG00000148341|SH3GLB2","C5550191"
"70","I0003670","chr9","129008430","129008789","-","10","0.0386394","UTR3,CDS","CDS|ENSG00000148341|SH3GLB2,UTR3|ENSG00000148341|SH3GLB2","C5550200"
"70","I0003672","chr9","129088994","129089220","+","6","0.0820056","UTR3,CDS","CDS|ENSG00000167130|DOLPP1,UTR3|ENSG00000167130|DOLPP1","."
"70","I0003677","chr9","129177048","129177250","-","11","0.0336512","CDS","CDS|ENSG00000188483|IER5L","C5551180"
"70","I0003680","chr9","130172620","130172874","+","15","0.0223365","UTR5,MRNA_Intron,CDS","CDS|ENSG00000107130|NCS1,mrna_intron|ENSG00000107130|NCS1,UTR5|ENSG00000107130|NCS1","C5554640"
"70","I0003682","chr9","131446430","131446779","+","7","0.0644905","MRNA_Intron,CDS","CDS|ENSG00000130723|PRRC2B,mrna_intron|ENSG00000130723|PRRC2B","C5559530"
"70","I0003683","chr9","131475412","131476121","+","36","0.00701141","MRNA_Intron,CDS","CDS|ENSG00000130723|PRRC2B,mrna_intron|ENSG00000130723|PRRC2B","C5559680"
"70","I0003685","chr9","131649980","131650233","-","6","0.0820056","MRNA_Intron,CDS","CDS|ENSG00000107263|RAPGEF1,mrna_intron|ENSG00000107263|RAPGEF1","C5560590"
"70","I0003689","chr9","133107903","133108084","-","10","0.0386394","MRNA_Intron,CDS","CDS|ENSG00000160271|RALGDS,mrna_intron|ENSG00000160271|RALGDS","C5566040"
"70","I0003692","chr9","133412664","133412861","-","9","0.04511","MRNA_Intron,CDS","CDS|ENSG00000148300|REXO4,mrna_intron|ENSG00000148300|REXO4","."
"70","I0003693","chr9","133462246","133462631","+","8","0.053293","MRNA_Intron","mrna_intron|ENSG00000160325|CACFD1","."
"70","I0003694","chr9","133470341","133470643","+","18","0.0174609","UTR3","UTR3|ENSG00000160325|CACFD1","C5567510"
"70","I0003694","chr9","133470341","133470643","+","18","0.0174609","UTR3","UTR3|ENSG00000160325|CACFD1","C5567531"
"70","I0003695","chr9","133577793","133578412","-","24","0.011887","Intergenic","exon|ENSG00000196990|FAM163B","C5568431"
"70","I0003699","chr9","134439730","134440178","+","9","0.04511","Intergenic","exon|ENSG00000186350|RXRA","C5571750"
"70","I0003702","chr9","136327515","136327753","+","15","0.0223365","UTR5,CDS","CDS|ENSG00000160360|GPSM1,UTR5|ENSG00000160360|GPSM1","C5578270"
"70","I0003702","chr9","136327515","136327753","+","15","0.0223365","UTR5,CDS","CDS|ENSG00000160360|GPSM1,UTR5|ENSG00000160360|GPSM1","C5578281"
"70","I0003704","chr9","136476542","136476837","-","8","0.053293","CDS","CDS|ENSG00000148396|SEC16A","C5579580"
"70","I0003704","chr9","136476542","136476837","-","8","0.053293","CDS","CDS|ENSG00000148396|SEC16A","C5579590"
"70","I0003706","chr9","136840158","136840544","+","20","0.015262","UTR3,MRNA_Intron,CDS","CDS|ENSG00000196642|RABL6,mrna_intron|ENSG00000196642|RABL6,UTR3|ENSG00000196642|RABL6","C5582380"
"70","I0003707","chr9","137017660","137017868","-","6","0.0820056","MRNA_Intron,CDS","CDS|ENSG00000107331|ABCA2,mrna_intron|ENSG00000107331|ABCA2","C5583541"
"70","I0003714","chr9","137447898","137448749","-","46","0.00516393","UTR3,UTR5","UTR3|ENSG00000165802|NSMF,UTR5|ENSG00000165802|NSMF","C5587580"
"70","I0003714","chr9","137447898","137448749","-","46","0.00516393","UTR3,UTR5","UTR3|ENSG00000165802|NSMF,UTR5|ENSG00000165802|NSMF","C5587590"
"70","I0003715","chr9","137448752","137449675","-","61","0.00372199","UTR3,UTR5,MRNA_Intron,CDS","CDS|ENSG00000165802|NSMF,mrna_intron|ENSG00000165802|NSMF,UTR3|ENSG00000165802|NSMF,UTR5|ENSG00000165802|NSMF","C5587601"
"70","I0003716","chr9","137450031","137450247","-","22","0.0133424","MRNA_Intron,CDS,SmallNCRNA","CDS|ENSG00000165802|NSMF,mrna_intron|ENSG00000165802|NSMF,miRNA|mir-7114|","C5587611"
"70","I0003717","chr9","137728365","137728639","+","7","0.0644905","UTR3,MRNA_Intron,CDS","CDS|ENSG00000181090|EHMT1,mrna_intron|ENSG00000181090|EHMT1,UTR3|ENSG00000181090|EHMT1","C5588341"
"70","I0003720","chr9","137956774","137956963","+","23","0.0125493","MRNA_Intron,CDS","CDS|ENSG00000148408|CACNA1B,mrna_intron|ENSG00000148408|CACNA1B","C5588890"
"70","I0003721","chr9","138006766","138007027","+","7","0.0644905","MRNA_Intron,CDS","CDS|ENSG00000148408|CACNA1B,mrna_intron|ENSG00000148408|CACNA1B","C5588960"
"70","I0003722","chr9","138100548","138100772","+","6","0.0820056","MRNA_Intron","mrna_intron|ENSG00000148408|CACNA1B","C5589230"
"70","I0003725","chr9","20620551","20620828","-","7","0.0644905","UTR5,MRNA_Intron,CDS","CDS|ENSG00000171843|MLLT3,mrna_intron|ENSG00000171843|MLLT3,UTR5|ENSG00000171843|MLLT3","C5607320"
"70","I0003729","chr9","33934197","33934359","-","102","0.00211784","UTR5,SmallNCRNA","UTR5|ENSG00000137073|UBAP2,snoRNA|ENSG00000238300|SNORD121B;SNORD121A","C5631130"
"70","I0003730","chr9","34241199","34241786","+","13","0.026838","CDS","CDS|ENSG00000165006|UBAP1","C5631570"
"70","I0003731","chr9","34521049","34521732","-","25","0.0112922","UTR3,UTR5,CDS","CDS|ENSG00000168913|ENHO,UTR3|ENSG00000168913|ENHO,UTR5|ENSG00000168913|ENHO","C5632770"
"70","I0003738","chr9","35538915","35539185","+","27","0.0102648","UTR5,MRNA_Intron","mrna_intron|ENSG00000198853|RUSC2,UTR5|ENSG00000198853|RUSC2","C5636560"
"70","I0003738","chr9","35538915","35539185","+","27","0.0102648","UTR5,MRNA_Intron","mrna_intron|ENSG00000198853|RUSC2,UTR5|ENSG00000198853|RUSC2","C5636571"
"70","I0003739","chr9","35546494","35547508","+","64","0.00347867","UTR5,CDS","CDS|ENSG00000198853|RUSC2,UTR5|ENSG00000198853|RUSC2","C5636600"
"70","I0003739","chr9","35546494","35547508","+","64","0.00347867","UTR5,CDS","CDS|ENSG00000198853|RUSC2,UTR5|ENSG00000198853|RUSC2","C5636611"
"70","I0003739","chr9","35546494","35547508","+","64","0.00347867","UTR5,CDS","CDS|ENSG00000198853|RUSC2,UTR5|ENSG00000198853|RUSC2","C5636620"
"70","I0003741","chr9","35555913","35556262","+","45","0.00531714","MRNA_Intron,CDS","CDS|ENSG00000198853|RUSC2,mrna_intron|ENSG00000198853|RUSC2","C5636680"
"70","I0003741","chr9","35555913","35556262","+","45","0.00531714","MRNA_Intron,CDS","CDS|ENSG00000198853|RUSC2,mrna_intron|ENSG00000198853|RUSC2","C5636691"
"70","I0003742","chr9","35560224","35560795","+","100","0.00217191","CDS","CDS|ENSG00000198853|RUSC2","C5636720"
"70","I0003742","chr9","35560224","35560795","+","100","0.00217191","CDS","CDS|ENSG00000198853|RUSC2","C5636731"
"70","I0003742","chr9","35560224","35560795","+","100","0.00217191","CDS","CDS|ENSG00000198853|RUSC2","C5636740"
"70","I0003742","chr9","35560224","35560795","+","100","0.00217191","CDS","CDS|ENSG00000198853|RUSC2","C5636751"
"70","I0003743","chr9","35561251","35561939","+","32","0.00816946","UTR3,CDS","CDS|ENSG00000198853|RUSC2,UTR3|ENSG00000198853|RUSC2","C5636770"
"70","I0003743","chr9","35561251","35561939","+","32","0.00816946","UTR3,CDS","CDS|ENSG00000198853|RUSC2,UTR3|ENSG00000198853|RUSC2","C5636780"
"70","I0003743","chr9","35561251","35561939","+","32","0.00816946","UTR3,CDS","CDS|ENSG00000198853|RUSC2,UTR3|ENSG00000198853|RUSC2","C5636790"
"70","I0003743","chr9","35561251","35561939","+","32","0.00816946","UTR3,CDS","CDS|ENSG00000198853|RUSC2,UTR3|ENSG00000198853|RUSC2","C5636801"
"70","I0003744","chr9","35657641","35658021","-","3286","8.11088e-05","LongNCRNA","lincRNA|ENSG00000269900|RMRP;RNase_MRP,lincRNA|ENSG00000269900|RMRP","C5637080"
"70","I0003746","chr9","35705835","35706226","-","7","0.0644905","MRNA_Intron,CDS","CDS|ENSG00000137076|TLN1,mrna_intron|ENSG00000137076|TLN1","C5637411"
"70","I0003746","chr9","35705835","35706226","-","7","0.0644905","MRNA_Intron,CDS","CDS|ENSG00000137076|TLN1,mrna_intron|ENSG00000137076|TLN1","C5637420"
"70","I0003755","chr9","37974502","37974824","-","17","0.0188263","UTR3,MRNA_Intron,CDS","CDS|ENSG00000107338|SHB,mrna_intron|ENSG00000107338|SHB,UTR3|ENSG00000255872|RP11-613M10.9","C5644760"
"70","I0003758","chr9","6413391","6413737","+","8","0.053293","UTR5,MRNA_Intron,CDS","CDS|ENSG00000147854|UHRF2,mrna_intron|ENSG00000147854|UHRF2,UTR5|ENSG00000147854|UHRF2","C5660410"
"70","I0003758","chr9","6413391","6413737","+","8","0.053293","UTR5,MRNA_Intron,CDS","CDS|ENSG00000147854|UHRF2,mrna_intron|ENSG00000147854|UHRF2,UTR5|ENSG00000147854|UHRF2","C5660420"
"70","I0003761","chr9","74497761","74498081","+","7","0.0644905","UTR5,MRNA_Intron,CDS","CDS|ENSG00000198963|RORB,mrna_intron|ENSG00000198963|RORB,UTR5|ENSG00000198963|RORB","C5678291"
"70","I0003764","chr9","79572141","79572429","+","11","0.0336512","UTR5","UTR5|ENSG00000106829|TLE4","."
"70","I0003766","chr9","8315037","8315364","-","9","0.04511","UTR3","UTR3|ENSG00000153707|PTPRD","."
"70","I0003769","chr9","83707409","83707561","-","8","0.053293","MRNA_Intron,CDS","CDS|ENSG00000135018|UBQLN1,mrna_intron|ENSG00000135018|UBQLN1","C5698541"
"70","I0003776","chr9","89178339","89178533","-","6","0.0820056","UTR5,CDS","CDS|ENSG00000148082|SHC3,UTR5|ENSG00000148082|SHC3","C5709180"
"70","I0003778","chr9","92292358","92292579","-","12","0.0298841","MRNA_Intron","mrna_intron|ENSG00000196305|IARS","C5713971"
"70","I0003778","chr9","92292358","92292579","-","12","0.0298841","MRNA_Intron","mrna_intron|ENSG00000196305|IARS","C5713981"
"70","I0003780","chr9","92714470","92714770","-","6","0.0820056","UTR3,MRNA_Intron","mrna_intron|ENSG00000185963|BICD2,UTR3|ENSG00000185963|BICD2","C5714930"
"70","I0003781","chr9","93292987","93293316","+","13","0.026838","MRNA_Intron,CDS","CDS|ENSG00000165238|WNK2,mrna_intron|ENSG00000165238|WNK2","C5716321"
"70","I0003786","chr9","97121418","97121575","-","6","0.0820056","Intergenic","processed_pseudogene|ENSG00000228038|VN1R51P","C5724910"
"70","I0003799","chrX","103274301","103274586","-","7","0.0644905","UTR5,CDS","CDS|ENSG00000204065|TCEAL5,UTR5|ENSG00000204065|TCEAL5","C5732160"
"70","I0003805","chrX","111293842","111294117","-","9","0.04511","UTR3","UTR3|ENSG00000077279|DCX","C5750920"
"70","I0003810","chrX","119629183","119629510","-","7","0.0644905","UTR3,MRNA_Intron,CDS","CDS|ENSG00000125354|SEPT6,mrna_intron|ENSG00000125354|SEPT6,UTR3|ENSG00000125354|SEPT6","C5764200"
"70","I0003811","chrX","119787308","119787473","-","8","0.053293","MRNA_Intron,SmallNCRNA","mrna_intron|ENSG00000198918|RPL39,snoRNA|ENSG00000206622|SNORA69","C5764571"
"70","I0003816","chrX","12721019","12721306","+","7","0.0644905","UTR3","UTR3|ENSG00000169933|FRMPD4","C5777770"
"70","I0003818","chrX","130184490","130184808","+","16","0.0205341","UTR3,CDS","CDS|ENSG00000134594|RAB33A,UTR3|ENSG00000134594|RAB33A","."
"70","I0003820","chrX","136207129","136207323","+","8","0.053293","MRNA_Intron,CDS","CDS|ENSG00000022267|FHL1,mrna_intron|ENSG00000022267|FHL1","C5797621"
"70","I0003825","chrX","147943227","147943454","+","8","0.053293","MRNA_Intron,CDS","CDS|ENSG00000102081|FMR1,mrna_intron|ENSG00000102081|FMR1","C5815851"
"70","I0003827","chrX","149482909","149483117","-","7","0.0644905","CDS","CDS|ENSG00000010404|IDS,CDS|ENSG00000241489|AF011889.5","C5819460"
"70","I0003829","chrX","153724872","153725133","+","8","0.053293","UTR5","UTR5|ENSG00000101986|ABCD1","C5829681"
"70","I0003829","chrX","153724872","153725133","+","8","0.053293","UTR5","UTR5|ENSG00000101986|ABCD1","C5829690"
"70","I0003832","chrX","153804084","153804889","-","163","0.00137885","CDS","CDS|ENSG00000067840|PDZD4","C5830321"
"70","I0003832","chrX","153804084","153804889","-","163","0.00137885","CDS","CDS|ENSG00000067840|PDZD4","C5830330"
"70","I0003832","chrX","153804084","153804889","-","163","0.00137885","CDS","CDS|ENSG00000067840|PDZD4","C5830340"
"70","I0003833","chrX","153806602","153807070","-","61","0.00372199","UTR3,MRNA_Intron,CDS","CDS|ENSG00000067840|PDZD4,mrna_intron|ENSG00000067840|PDZD4,UTR3|ENSG00000067840|PDZD4","C5830371"
"70","I0003834","chrX","153864684","153864899","-","10","0.0386394","MRNA_Intron,CDS","CDS|ENSG00000198910|L1CAM,mrna_intron|ENSG00000198910|L1CAM","C5830560"
"70","I0003835","chrX","153870656","153871161","-","34","0.0075251","MRNA_Intron,CDS","CDS|ENSG00000198910|L1CAM,mrna_intron|ENSG00000198910|L1CAM","C5830620"
"70","I0003836","chrX","153929862","153930199","-","26","0.0107785","UTR3,CDS","CDS|ENSG00000102030|NAA10,UTR3|ENSG00000102030|NAA10","C5831040"
"70","I0003839","chrX","154011544","154011876","-","6","0.0820056","UTR3,CDS","CDS|ENSG00000184216|IRAK1,UTR3|ENSG00000184216|IRAK1","C5831450"
"70","I0003841","chrX","154360091","154360512","-","9","0.04511","UTR3,CDS","CDS|ENSG00000196924|FLNA,UTR3|ENSG00000196924|FLNA","C5832551"
"70","I0003841","chrX","154360091","154360512","-","9","0.04511","UTR3,CDS","CDS|ENSG00000196924|FLNA,UTR3|ENSG00000196924|FLNA","C5832560"
"70","I0003842","chrX","154436275","154436528","+","11","0.0336512","UTR3","UTR3|ENSG00000071553|ATP6AP1","C5833090"
"70","I0003843","chrX","154437134","154437446","+","31","0.00844433","UTR5,MRNA_Intron,CDS","CDS|ENSG00000203879|GDI1,mrna_intron|ENSG00000203879|GDI1,UTR5|ENSG00000203879|GDI1","."
"70","I0003851","chrX","24744467","24744629","+","9","0.04511","MRNA_Intron","mrna_intron|ENSG00000101868|POLA1","C5857220"
"70","I0003851","chrX","24744467","24744629","+","9","0.04511","MRNA_Intron","mrna_intron|ENSG00000101868|POLA1","C5857230"
"70","I0003853","chrX","38687953","38688740","+","18","0.0174609","UTR3","UTR3|ENSG00000156298|TSPAN7","C5880050"
"70","I0003853","chrX","38687953","38688740","+","18","0.0174609","UTR3","UTR3|ENSG00000156298|TSPAN7","C5880060"
"70","I0003853","chrX","38687953","38688740","+","18","0.0174609","UTR3","UTR3|ENSG00000156298|TSPAN7","C5880070"
"70","I0003858","chrX","47198756","47199467","+","36","0.00701141","MRNA_Intron,CDS","CDS|ENSG00000130985|UBA1,mrna_intron|ENSG00000130985|UBA1","C5899071"
"70","I0003858","chrX","47198756","47199467","+","36","0.00701141","MRNA_Intron,CDS","CDS|ENSG00000130985|UBA1,mrna_intron|ENSG00000130985|UBA1","C5899080"
"70","I0003860","chrX","47224637","47225244","+","45","0.00531714","MRNA_Intron,CDS","CDS|ENSG00000102225|CDK16,mrna_intron|ENSG00000102225|CDK16","C5899160"
"70","I0003861","chrX","47225847","47226167","+","8","0.053293","MRNA_Intron,CDS","CDS|ENSG00000102225|CDK16,mrna_intron|ENSG00000102225|CDK16","C5899190"
"70","I0003862","chrX","47229383","47229547","+","6","0.0820056","UTR3,CDS","CDS|ENSG00000102225|CDK16,UTR3|ENSG00000102225|CDK16","C5899220"
"70","I0003863","chrX","48597507","48597829","+","10","0.0386394","UTR5","UTR5|ENSG00000101940|WDR13","C5901040"
"70","I0003864","chrX","48597926","48598295","+","16","0.0205341","UTR5,MRNA_Intron,CDS","CDS|ENSG00000101940|WDR13,mrna_intron|ENSG00000101940|WDR13,UTR5|ENSG00000101940|WDR13","C5901040"
"70","I0003864","chrX","48597926","48598295","+","16","0.0205341","UTR5,MRNA_Intron,CDS","CDS|ENSG00000101940|WDR13,mrna_intron|ENSG00000101940|WDR13,UTR5|ENSG00000101940|WDR13","C5901050"
"70","I0003865","chrX","48975037","48975284","-","6","0.0820056","MRNA_Intron,CDS","CDS|ENSG00000068400|GRIPAP1,mrna_intron|ENSG00000068400|GRIPAP1","C5902181"
"70","I0003870","chrX","49191291","49191659","-","7","0.0644905","UTR3,CDS","CDS|ENSG00000102003|SYP,UTR3|ENSG00000102003|SYP","C0003779"
"70","I0003870","chrX","49191291","49191659","-","7","0.0644905","UTR3,CDS","CDS|ENSG00000102003|SYP,UTR3|ENSG00000102003|SYP","C5902920"
"70","I0003871","chrX","49270724","49270993","+","9","0.04511","UTR5,MRNA_Intron,CDS","CDS|ENSG00000049769|PPP1R3F,mrna_intron|ENSG00000049769|PPP1R3F,UTR5|ENSG00000049769|PPP1R3F","C5903370"
"70","I0003873","chrX","51336247","51336429","+","6","0.0820056","UTR3","UTR3|ENSG00000122824|NUDT10","C5906541"
"70","I0003874","chrX","51496037","51496309","-","6","0.0820056","CDS","CDS|ENSG00000196368|NUDT11","C5906631"
"70","I0003875","chrX","51896427","51896767","+","13","0.026838","CDS","CDS|ENSG00000179222|MAGED1","C5906910"
"70","I0003878","chrX","53076972","53077227","+","8","0.053293","CDS","CDS|ENSG00000184194|GPR173","C5908231"
"70","I0003882","chrX","53403483","53403834","-","12","0.0298841","MRNA_Intron,CDS","CDS|ENSG00000072501|SMC1A,mrna_intron|ENSG00000072501|SMC1A","C5909521"
"70","I0003886","chrX","54469986","54470237","-","6","0.0820056","MRNA_Intron,CDS","CDS|ENSG00000102302|FGD1,mrna_intron|ENSG00000102302|FGD1","C5911060"
"70","I0003889","chrX","54811573","54811743","+","7","0.0644905","MRNA_Intron,CDS","CDS|ENSG00000102316|MAGED2,mrna_intron|ENSG00000102316|MAGED2","C5911670"
"70","I0003893","chrX","64976217","64976464","-","11","0.0336512","UTR5,MRNA_Intron,CDS","CDS|ENSG00000126970|ZC4H2,mrna_intron|ENSG00000126970|ZC4H2,UTR5|ENSG00000126970|ZC4H2","C5915661"
"70","I0003895","chrX","68838621","68839029","+","8","0.053293","MRNA_Intron,CDS","CDS|ENSG00000090776|EFNB1,mrna_intron|ENSG00000090776|EFNB1","C5920380"
"70","I0003906","chrX","73214155","73214407","-","13","0.026838","CDS","CDS|ENSG00000186462|NAP1L2","C5930910"
"70","I0003907","chrX","73822488","73823004","-","18","0.0174609","NCRNA_Intron,LongNCRNA","lincRNA|ENSG00000270641|TSIX;XIST_intron,lincRNA|ENSG00000229807|XIST,noncoding_intron|ENSG00000229807|XIST","C5931450"
"70","I0003908","chrX","73825990","73826439","-","15","0.0223365","NCRNA_Intron,LongNCRNA","lincRNA|ENSG00000270641|TSIX;XIST_intron,lincRNA|ENSG00000229807|XIST,noncoding_intron|ENSG00000229807|XIST","."
"42","I1000003","chr10","101016128","101016329","-","8","0.0587513","MRNA_Intron","mrna_intron|ENSG00000186862|PDZD7","C0006261"
"42","I1000004","chr10","101579733","101580345","-","10","0.0448793","MRNA_Intron,CDS","CDS|ENSG00000166169|POLL,mrna_intron|ENSG00000166169|POLL","."
"42","I1000005","chr10","101585748","101586122","-","18","0.0217178","UTR5,MRNA_Intron,CDS","CDS|ENSG00000166169|POLL,mrna_intron|ENSG00000166169|POLL,UTR5|ENSG00000166169|POLL","C0007920"
"42","I1000005","chr10","101585748","101586122","-","18","0.0217178","UTR5,MRNA_Intron,CDS","CDS|ENSG00000166169|POLL,mrna_intron|ENSG00000166169|POLL,UTR5|ENSG00000166169|POLL","C0007930"
"42","I1000005","chr10","101585748","101586122","-","18","0.0217178","UTR5,MRNA_Intron,CDS","CDS|ENSG00000166169|POLL,mrna_intron|ENSG00000166169|POLL,UTR5|ENSG00000166169|POLL","C0007940"
"42","I1000006","chr10","101587109","101587375","-","9","0.0508665","UTR5,MRNA_Intron,CDS","CDS|ENSG00000166169|POLL,mrna_intron|ENSG00000166169|POLL,UTR5|ENSG00000166169|POLL","C0007950"
"42","I1000008","chr10","101828819","101829188","-","11","0.0399845","MRNA_Intron,CDS","CDS|ENSG00000120049|KCNIP2,mrna_intron|ENSG00000120049|KCNIP2","C0008761"
"42","I1000010","chr10","102068927","102069109","+","7","0.069456","Intergenic","exon|ENSG00000166189|HPS6","C0009110"
"42","I1000011","chr10","102107586","102108337","-","56","0.0055403","UTR3,MRNA_Intron,CDS","CDS|ENSG00000198728|LDB1,mrna_intron|ENSG00000198728|LDB1,UTR3|ENSG00000198728|LDB1","C0009201"
"42","I1000015","chr10","102412265","102412890","-","34","0.0099314","MRNA_Intron,CDS","CDS|ENSG00000059915|PSD,mrna_intron|ENSG00000059915|PSD","C0009820"
"42","I1000018","chr10","102645035","102645382","+","50","0.00628516","MRNA_Intron,CDS","CDS|ENSG00000171206|TRIM8,mrna_intron|ENSG00000171206|TRIM8","C0010451"
"42","I1000020","chr10","102675905","102676087","-","9","0.0508665","UTR3","UTR3|ENSG00000138175|ARL3","C0010701"
"42","I1000022","chr10","102677121","102677303","-","16","0.0250874","MRNA_Intron","mrna_intron|ENSG00000138175|ARL3","C0010730"
"42","I1000024","chr10","102727755","102727979","+","6","0.0839913","UTR3,MRNA_Intron","mrna_intron|ENSG00000156398|SFXN2,UTR3|ENSG00000156398|SFXN2","C0010820"
"42","I1000034","chr10","10515484","10515767","+","7","0.069456","Intergenic","putativencrna|linc|3P|XLOC_007235|TCONS|00029454:0.130847|85AA|57AA|","C0014570"
"42","I1000035","chr10","10534278","10534643","+","12","0.0359481","Intergenic","putativencrna|linc|3P|XLOC_007235|TCONS|00029454:0.130847|85AA|57AA|","C0014941"
"42","I1000038","chr10","107145097","107145261","-","6","0.0839913","MRNA_Intron","mrna_intron|ENSG00000108018|SORCS1","C0019781"
"42","I1000041","chr10","11223634","11223971","+","6","0.0839913","MRNA_Intron","mrna_intron|ENSG00000048740|CELF2","C0026210"
"42","I1000043","chr10","11269988","11270339","+","15","0.0272085","MRNA_Intron","mrna_intron|ENSG00000048740|CELF2","C0027021"
"42","I1000046","chr10","112951206","112951384","+","13","0.0325537","UTR5,MRNA_Intron,CDS","CDS|ENSG00000148737|TCF7L2,mrna_intron|ENSG00000148737|TCF7L2,UTR5|ENSG00000148737|TCF7L2","C0029410"
"42","I1000046","chr10","112951206","112951384","+","13","0.0325537","UTR5,MRNA_Intron,CDS","CDS|ENSG00000148737|TCF7L2,mrna_intron|ENSG00000148737|TCF7L2,UTR5|ENSG00000148737|TCF7L2","C0029420"
"42","I1000048","chr10","11324761","11325000","+","9","0.0508665","MRNA_Intron","mrna_intron|ENSG00000048740|CELF2","C0028110"
"42","I1000049","chr10","11564761","11564970","-","13","0.0325537","UTR3","UTR3|ENSG00000148429|USP6NL","C0034201"
"42","I1000052","chr10","117490049","117490257","-","7","0.069456","PutativeNCRNA","antisense|ENSG00000229847|EMX2OS,putativencrna|LongAUGORFlinc|3P|XLOC_008836|TCONS:LongAUGORFlinc|3P|XLOC_008836|TCONS|00038789:14.0198|167AA|152AA|,putativencrna|EnsASCoding|3P|XLOC_008836|TCONS|00038790:0.409699|75AA|68AA|,putativencrna|linc|3P|XLOC_008836|TCONS|00038791:10.6841|101AA|65AA|,putativencrna|LongAUGORFlinc|3P|XLOC_008836|TCONS|00038787:7.86532|167AA|152AA|","C0039291"
"42","I1000072","chr10","130110613","130110804","-","11","0.0399845","UTR5,MRNA_Intron,CDS","CDS|ENSG00000237489|LINC00959,mrna_intron|ENSG00000237489|LINC00959,UTR5|ENSG00000237489|LINC00959","C0067200"
"42","I1000074","chr10","133355884","133356051","-","7","0.069456","MRNA_Intron","mrna_intron|ENSG00000148803|FUOM","C0074090"
"42","I1000074","chr10","133355884","133356051","-","7","0.069456","MRNA_Intron","mrna_intron|ENSG00000148803|FUOM","C0074101"
"42","I1000074","chr10","133355884","133356051","-","7","0.069456","MRNA_Intron","mrna_intron|ENSG00000148803|FUOM","C0074110"
"42","I1000079","chr10","13971323","13971511","-","7","0.069456","MRNA_Intron","mrna_intron|ENSG00000151474|FRMD4A","C0075830"
"42","I1000080","chr10","14023404","14023574","-","11","0.0399845","MRNA_Intron","mrna_intron|ENSG00000151474|FRMD4A","C0075930"
"42","I1000082","chr10","14287843","14288034","-","7","0.069456","MRNA_Intron","mrna_intron|ENSG00000151474|FRMD4A","C0076461"
"42","I1000089","chr10","21549997","21550185","+","14","0.0295105","MRNA_Intron","mrna_intron|ENSG00000078403|MLLT10","C0085850"
"42","I1000092","chr10","31908310","31908561","-","25","0.0145211","CDS","CDS|ENSG00000165322|ARHGAP12","C0100881"
"42","I1000093","chr10","32267762","32268114","-","7","0.069456","UTR3","UTR3|ENSG00000120616|EPC1","C0101320"
"42","I1000093","chr10","32267762","32268114","-","7","0.069456","UTR3","UTR3|ENSG00000120616|EPC1","C0101330"
"42","I1000096","chr10","32286665","32287133","-","30","0.0116091","MRNA_Intron,CDS","CDS|ENSG00000120616|EPC1,mrna_intron|ENSG00000120616|EPC1","C0101451"
"42","I1000096","chr10","32286665","32287133","-","30","0.0116091","MRNA_Intron,CDS","CDS|ENSG00000120616|EPC1,mrna_intron|ENSG00000120616|EPC1","C0101461"
"42","I1000096","chr10","32286665","32287133","-","30","0.0116091","MRNA_Intron,CDS","CDS|ENSG00000120616|EPC1,mrna_intron|ENSG00000120616|EPC1","C0101470"
"42","I1000097","chr10","32291107","32291307","-","21","0.0179084","MRNA_Intron,CDS","CDS|ENSG00000120616|EPC1,mrna_intron|ENSG00000120616|EPC1","C0101490"
"42","I1000099","chr10","32346842","32347211","-","43","0.00744146","UTR5,MRNA_Intron,CDS","CDS|ENSG00000120616|EPC1,mrna_intron|ENSG00000120616|EPC1,UTR5|ENSG00000120616|EPC1","C0101640"
"42","I1000099","chr10","32346842","32347211","-","43","0.00744146","UTR5,MRNA_Intron,CDS","CDS|ENSG00000120616|EPC1,mrna_intron|ENSG00000120616|EPC1,UTR5|ENSG00000120616|EPC1","C0101650"
"42","I1000099","chr10","32346842","32347211","-","43","0.00744146","UTR5,MRNA_Intron,CDS","CDS|ENSG00000120616|EPC1,mrna_intron|ENSG00000120616|EPC1,UTR5|ENSG00000120616|EPC1","C0101660"
"42","I1000102","chr10","35333262","35333459","-","7","0.069456","NCRNA_Intron","noncoding_intron|ENSG00000271335|RP11-324I22.4","C0105941"
"42","I1000107","chr10","46553101","46553412","-","7","0.069456","MRNA_Intron","mrna_intron|ENSG00000204175|GPRIN2","C0115461"
"42","I1000108","chr10","49524237","49524467","-","15","0.0272085","CDS","CDS|ENSG00000225830|ERCC6","C0121841"
"42","I1000113","chr10","60366298","60366566","-","12","0.0359481","MRNA_Intron","mrna_intron|ENSG00000151150|ANK3","C0136001"
"42","I1000118","chr10","70879149","70879807","+","57","0.00544454","UTR3","UTR3|ENSG00000166224|SGPL1","C0152700"
"42","I1000126","chr10","73793289","73793566","+","20","0.0189938","MRNA_Intron","mrna_intron|ENSG00000214655|ZSWIM8","C0159420"
"42","I1000134","chr10","77580439","77580697","-","6","0.0839913","MRNA_Intron","mrna_intron|ENSG00000156113|KCNMA1","C0167011"
"42","I1000135","chr10","77865942","77866149","-","12","0.0359481","MRNA_Intron","mrna_intron|ENSG00000151208|DLG5","C0167890"
"42","I1000135","chr10","77865942","77866149","-","12","0.0359481","MRNA_Intron","mrna_intron|ENSG00000151208|DLG5","C0167901"
"42","I1000138","chr10","79069633","79069993","+","12","0.0359481","MRNA_Intron","mrna_intron|ENSG00000108175|ZMIZ1","C0171450"
"42","I1000138","chr10","79069633","79069993","+","12","0.0359481","MRNA_Intron","mrna_intron|ENSG00000108175|ZMIZ1","C0171460"
"42","I1000141","chr10","79261612","79261982","+","10","0.0448793","MRNA_Intron","mrna_intron|ENSG00000108175|ZMIZ1","."
"42","I1000144","chr10","81902437","81902633","+","37","0.00897018","MRNA_Intron","mrna_intron|ENSG00000185737|NRG3","C0177890"
"42","I1000149","chr10","84197110","84197306","+","6","0.0839913","MRNA_Intron","mrna_intron|ENSG00000148600|CDHR1","C0180661"
"42","I1000153","chr10","89598478","89598646","-","6","0.0839913","MRNA_Intron","mrna_intron|ENSG00000152782|PANK1","."
"42","I1000159","chr10","95327358","95327587","-","8","0.0587513","MRNA_Intron","mrna_intron|ENSG00000095637|SORBS1","C0197950"
"42","I1000160","chr10","95373031","95373223","-","9","0.0508665","MRNA_Intron","mrna_intron|ENSG00000095637|SORBS1","C0198141"
"42","I1000162","chr10","95387519","95387960","-","6","0.0839913","MRNA_Intron","mrna_intron|ENSG00000095637|SORBS1","C0198220"
"42","I1000165","chr10","96130399","96130616","+","10","0.0448793","MRNA_Intron","mrna_intron|ENSG00000177853|ZNF518A","C0199471"
"42","I1000166","chr10","97001355","97001855","-","27","0.0132265","MRNA_Intron","mrna_intron|ENSG00000187122|SLIT1","C0201311"
"42","I1000166","chr10","97001355","97001855","-","27","0.0132265","MRNA_Intron","mrna_intron|ENSG00000187122|SLIT1","C0201320"
"42","I1000167","chr10","97010932","97011233","-","18","0.0217178","MRNA_Intron,CDS","CDS|ENSG00000187122|SLIT1,mrna_intron|ENSG00000187122|SLIT1","."
"42","I1000168","chr10","97015035","97015273","-","7","0.069456","MRNA_Intron","mrna_intron|ENSG00000187122|SLIT1","C0201390"
"42","I1000170","chr10","97134470","97134800","-","12","0.0359481","MRNA_Intron","mrna_intron|ENSG00000187122|SLIT1","C0201820"
"42","I1000171","chr10","97169841","97170102","-","20","0.0189938","MRNA_Intron","mrna_intron|ENSG00000187122|SLIT1","C0201971"
"42","I1000174","chr10","97476938","97477405","-","8","0.0587513","UTR3,MRNA_Intron,CDS","CDS|ENSG00000155229|MMS19,mrna_intron|ENSG00000155229|MMS19,UTR3|ENSG00000155229|MMS19","C0202490"
"42","I1000177","chr10","97759245","97760142","+","75","0.0038094","UTR3,CDS","CDS|ENSG00000155256|ZFYVE27,UTR3|ENSG00000155256|ZFYVE27","C0203130"
"42","I1000177","chr10","97759245","97760142","+","75","0.0038094","UTR3,CDS","CDS|ENSG00000155256|ZFYVE27,UTR3|ENSG00000155256|ZFYVE27","C0203140"
"42","I1000177","chr10","97759245","97760142","+","75","0.0038094","UTR3,CDS","CDS|ENSG00000155256|ZFYVE27,UTR3|ENSG00000155256|ZFYVE27","C0203151"
"42","I1000182","chr1","100038103","100038396","+","20","0.0189938","UTR5,MRNA_Intron,CDS","CDS|ENSG00000156875|MFSD14A,mrna_intron|ENSG00000156875|MFSD14A,UTR5|ENSG00000156875|MFSD14A","C0205350"
"42","I1000183","chr1","100082048","100082319","+","7","0.069456","UTR3,CDS","CDS|ENSG00000156875|MFSD14A,UTR3|ENSG00000156875|MFSD14A","C0205410"
"42","I1000186","chr1","10033200","10033898","+","21","0.0179084","UTR5,MRNA_Intron,CDS","CDS|ENSG00000130939|UBE4B,mrna_intron|ENSG00000130939|UBE4B,UTR5|ENSG00000130939|UBE4B","C0205040"
"42","I1000186","chr1","10033200","10033898","+","21","0.0179084","UTR5,MRNA_Intron,CDS","CDS|ENSG00000130939|UBE4B,mrna_intron|ENSG00000130939|UBE4B,UTR5|ENSG00000130939|UBE4B","C0205071"
"42","I1000191","chr1","101239929","101240176","+","8","0.0587513","UTR3,CDS","CDS|ENSG00000170989|S1PR1,UTR3|ENSG00000170989|S1PR1","C0208231"
"42","I1000191","chr1","101239929","101240176","+","8","0.0587513","UTR3,CDS","CDS|ENSG00000170989|S1PR1,UTR3|ENSG00000170989|S1PR1","C0208241"
"42","I1000194","chr1","10295660","10295839","+","24","0.0151347","MRNA_Intron,CDS","CDS|ENSG00000054523|KIF1B,mrna_intron|ENSG00000054523|KIF1B","C0210171"
"42","I1000197","chr1","10378645","10379465","+","99","0.002834","UTR3","UTR3|ENSG00000054523|KIF1B","C0211720"
"42","I1000197","chr1","10378645","10379465","+","99","0.002834","UTR3","UTR3|ENSG00000054523|KIF1B","C0211741"
"42","I1000198","chr1","10388201","10388421","+","22","0.0169118","Intergenic","exon|ENSG00000054523|KIF1B","C0211780"
"42","I1000199","chr1","10433838","10434032","+","6","0.0839913","UTR3,MRNA_Intron,CDS","CDS|ENSG00000175279|APITD1,CDS|ENSG00000251503|APITD1-CORT,mrna_intron|ENSG00000175279|APITD1,mrna_intron|ENSG00000251503|APITD1-CORT,UTR3|ENSG00000175279|APITD1","C0212280"
"42","I1000201","chr1","1045782","1046815","+","121","0.00227358","MRNA_Intron,CDS","CDS|ENSG00000188157|AGRN,mrna_intron|ENSG00000188157|AGRN","C2545521"
"42","I1000201","chr1","1045782","1046815","+","121","0.00227358","MRNA_Intron,CDS","CDS|ENSG00000188157|AGRN,mrna_intron|ENSG00000188157|AGRN","C2545641"
"42","I1000209","chr1","1082763","1082985","-","7","0.069456","UTR3,CDS","CDS|ENSG00000131591|C1orf159,UTR3|ENSG00000131591|C1orf159","C0206371"
"42","I1000209","chr1","1082763","1082985","-","7","0.069456","UTR3,CDS","CDS|ENSG00000131591|C1orf159,UTR3|ENSG00000131591|C1orf159","C0206420"
"42","I1000209","chr1","1082763","1082985","-","7","0.069456","UTR3,CDS","CDS|ENSG00000131591|C1orf159,UTR3|ENSG00000131591|C1orf159","C0206430"
"42","I1000211","chr1","109189630","109189786","+","8","0.0587513","UTR3,MRNA_Intron,CDS","CDS|ENSG00000116299|KIAA1324,mrna_intron|ENSG00000116299|KIAA1324,UTR3|ENSG00000116299|KIAA1324","C0225110"
"42","I1000212","chr1","109200743","109200993","+","61","0.00497989","UTR3,MRNA_Intron,CDS","CDS|ENSG00000116299|KIAA1324,mrna_intron|ENSG00000116299|KIAA1324,UTR3|ENSG00000116299|KIAA1324","C0225161"
"42","I1000214","chr1","109213881","109214271","+","575","0.000514305","UTR5,MRNA_Intron,CDS","CDS|ENSG00000031698|SARS,mrna_intron|ENSG00000031698|SARS,UTR5|ENSG00000031698|SARS","C0225231"
"42","I1000217","chr1","109255591","109256020","+","13","0.0325537","MRNA_Intron","mrna_intron|ENSG00000143126|CELSR2","C0225470"
"42","I1000217","chr1","109255591","109256020","+","13","0.0325537","MRNA_Intron","mrna_intron|ENSG00000143126|CELSR2","C0225481"
"42","I1000218","chr1","109258970","109259312","+","12","0.0359481","MRNA_Intron,CDS","CDS|ENSG00000143126|CELSR2,mrna_intron|ENSG00000143126|CELSR2","C0225501"
"42","I1000219","chr1","109261522","109261981","+","105","0.00262827","MRNA_Intron,CDS","CDS|ENSG00000143126|CELSR2,mrna_intron|ENSG00000143126|CELSR2","C0225540"
"42","I1000220","chr1","109272639","109273479","+","172","0.00162095","MRNA_Intron,CDS","CDS|ENSG00000143126|CELSR2,mrna_intron|ENSG00000143126|CELSR2","C0225711"
"42","I1000221","chr1","109274395","109274748","+","94","0.00301489","UTR3","UTR3|ENSG00000143126|CELSR2","C0225750"
"42","I1000221","chr1","109274395","109274748","+","94","0.00301489","UTR3","UTR3|ENSG00000143126|CELSR2","C0225760"
"42","I1000222","chr1","109274838","109275333","+","23","0.0160073","UTR3","UTR3|ENSG00000143126|CELSR2","C0225770"
"42","I1000223","chr1","109281662","109281913","-","9","0.0508665","CDS","CDS|ENSG00000134222|PSRC1","C0225861"
"42","I1000223","chr1","109281662","109281913","-","9","0.0508665","CDS","CDS|ENSG00000134222|PSRC1","C0225870"
"42","I1000224","chr1","109282839","109283145","-","12","0.0359481","UTR5","UTR5|ENSG00000134222|PSRC1","C0225880"
"42","I1000225","chr1","109309893","109310135","-","8","0.0587513","UTR3","UTR3|ENSG00000134243|SORT1","C0226061"
"42","I1000228","chr1","109411971","109412205","-","13","0.0325537","MRNA_Intron,CDS","CDS|ENSG00000143106|PSMA5,mrna_intron|ENSG00000143106|PSMA5","C0226400"
"42","I1000231","chr1","109497508","109497993","+","9","0.0508665","UTR3","UTR3|ENSG00000174151|CYB561D1","C0226700"
"42","I1000232","chr1","109507073","109507388","-","13","0.0325537","UTR3","UTR3|ENSG00000181754|AMIGO1","C0226801"
"42","I1000232","chr1","109507073","109507388","-","13","0.0325537","UTR3","UTR3|ENSG00000181754|AMIGO1","C0226811"
"42","I1000235","chr1","109548628","109548910","+","64","0.00466776","UTR5,MRNA_Intron,CDS","CDS|ENSG00000065135|GNAI3,mrna_intron|ENSG00000065135|GNAI3,UTR5|ENSG00000065135|GNAI3","C0227201"
"42","I1000235","chr1","109548628","109548910","+","64","0.00466776","UTR5,MRNA_Intron,CDS","CDS|ENSG00000065135|GNAI3,mrna_intron|ENSG00000065135|GNAI3,UTR5|ENSG00000065135|GNAI3","C0227211"
"42","I1000237","chr1","109625308","109625561","+","22","0.0169118","UTR3,UTR5,MRNA_Intron,CDS","CDS|ENSG00000116337|AMPD2,mrna_intron|ENSG00000116337|AMPD2,UTR3|ENSG00000116337|AMPD2,UTR5|ENSG00000116337|AMPD2","C0227600"
"42","I1000238","chr1","109629117","109629502","+","74","0.0038697","MRNA_Intron,CDS","CDS|ENSG00000116337|AMPD2,mrna_intron|ENSG00000116337|AMPD2","C0227660"
"42","I1000239","chr1","110011213","110011475","+","10","0.0448793","MRNA_Intron,CDS","CDS|ENSG00000168710|AHCYL1,mrna_intron|ENSG00000168710|AHCYL1","C0236571"
"42","I1000240","chr1","110014941","110015159","+","6","0.0839913","MRNA_Intron","mrna_intron|ENSG00000168710|AHCYL1","C0236650"
"42","I1000242","chr1","110041448","110041730","+","158","0.00176282","UTR3,MRNA_Intron,CDS","CDS|ENSG00000143093|STRIP1,mrna_intron|ENSG00000143093|STRIP1,UTR3|ENSG00000143093|STRIP1","C0237070"
"42","I1000243","chr1","110043639","110043945","+","53","0.00588081","UTR3,MRNA_Intron,CDS","CDS|ENSG00000143093|STRIP1,mrna_intron|ENSG00000143093|STRIP1,UTR3|ENSG00000143093|STRIP1","C0237100"
"42","I1000244","chr1","110054276","110054639","+","17","0.023392","UTR3","UTR3|ENSG00000143093|STRIP1","C0237240"
"42","I1000249","chr1","110198237","110198406","+","8","0.0587513","CDS","CDS|ENSG00000197106|SLC6A17","C0241101"
"42","I1000250","chr1","110200306","110200503","+","18","0.0217178","UTR3","UTR3|ENSG00000197106|SLC6A17","C0241200"
"42","I1000251","chr1","110211466","110211722","+","9","0.0508665","UTR5,CDS","CDS|ENSG00000116396|KCNC4,UTR5|ENSG00000116396|KCNC4","C0241531"
"42","I1000251","chr1","110211466","110211722","+","9","0.0508665","UTR5,CDS","CDS|ENSG00000116396|KCNC4,UTR5|ENSG00000116396|KCNC4","C0241541"
"42","I1000252","chr1","110211842","110212351","+","8","0.0587513","MRNA_Intron,CDS","CDS|ENSG00000116396|KCNC4,mrna_intron|ENSG00000116396|KCNC4","C0241550"
"42","I1000252","chr1","110211842","110212351","+","8","0.0587513","MRNA_Intron,CDS","CDS|ENSG00000116396|KCNC4,mrna_intron|ENSG00000116396|KCNC4","C0241561"
"42","I1000255","chr11","103091643","103092030","-","24","0.0151347","UTR3,UTR5,MRNA_Intron,CDS","CDS|ENSG00000137692|DCUN1D5,mrna_intron|ENSG00000137692|DCUN1D5,UTR3|ENSG00000137692|DCUN1D5,UTR5|ENSG00000137692|DCUN1D5","C0233640"
"42","I1000258","chr1","110342950","110343192","+","12","0.0359481","MRNA_Intron","mrna_intron|ENSG00000162775|RBM15","C0244750"
"42","I1000259","chr1","110346821","110347048","+","13","0.0325537","Intergenic","exon|ENSG00000224699|LAMTOR5-AS1","C0244860"
"42","I1000260","chr11","104000009","104000260","-","12","0.0359481","MRNA_Intron,CDS","CDS|ENSG00000170962|PDGFD,mrna_intron|ENSG00000170962|PDGFD","."
"42","I1000262","chr1","11054522","11054878","-","37","0.00897018","UTR3,CDS","CDS|ENSG00000116649|SRM,UTR3|ENSG00000116649|SRM","C0236851"
"42","I1000263","chr11","105610180","105610448","+","25","0.0145211","UTR5,MRNA_Intron","mrna_intron|ENSG00000152578|GRIA4,UTR5|ENSG00000152578|GRIA4","C0239700"
"42","I1000263","chr11","105610180","105610448","+","25","0.0145211","UTR5,MRNA_Intron","mrna_intron|ENSG00000152578|GRIA4,UTR5|ENSG00000152578|GRIA4","C0239710"
"42","I1000264","chr1","11058703","11058928","-","187","0.00147907","UTR3,MRNA_Intron,CDS","CDS|ENSG00000116649|SRM,mrna_intron|ENSG00000116649|SRM,UTR3|ENSG00000116649|SRM","C0237751"
"42","I1000265","chr11","105933746","105934159","+","6","0.0839913","MRNA_Intron,CDS","CDS|ENSG00000152578|GRIA4,mrna_intron|ENSG00000152578|GRIA4","C0240760"
"42","I1000268","chr11","106058734","106059058","-","7","0.069456","MRNA_Intron,CDS","CDS|ENSG00000182359|KBTBD3,mrna_intron|ENSG00000182359|KBTBD3","."
"42","I1000269","chr1","110668103","110668296","-","14","0.0295105","Intergenic","exon|ENSG00000177272|KCNA3","C0253100"
"42","I1000272","chr11","10756757","10756935","+","10","0.0448793","MRNA_Intron,CDS","CDS|ENSG00000198730|CTR9,mrna_intron|ENSG00000198730|CTR9","C0246071"
"42","I1000274","chr11","10778692","10779167","+","51","0.00613264","UTR3,CDS","CDS|ENSG00000198730|CTR9,UTR3|ENSG00000198730|CTR9","C0246500"
"42","I1000277","chr11","108008981","108009255","+","8","0.0587513","UTR5","UTR5|ENSG00000166266|CUL5","C0246100"
"42","I1000277","chr11","108008981","108009255","+","8","0.0587513","UTR5","UTR5|ENSG00000166266|CUL5","C0246120"
"42","I1000277","chr11","108008981","108009255","+","8","0.0587513","UTR5","UTR5|ENSG00000166266|CUL5","C0246130"
"42","I1000278","chr11","10807618","10808259","-","19","0.0202388","UTR3,MRNA_Intron","mrna_intron|ENSG00000110321|EIF4G2,UTR3|ENSG00000110321|EIF4G2","C0004449"
"42","I1000278","chr11","10807618","10808259","-","19","0.0202388","UTR3,MRNA_Intron","mrna_intron|ENSG00000110321|EIF4G2,UTR3|ENSG00000110321|EIF4G2","C0247041"
"42","I1000280","chr11","10808538","10808913","-","8","0.0587513","UTR3,MRNA_Intron","mrna_intron|ENSG00000110321|EIF4G2,UTR3|ENSG00000110321|EIF4G2","C0247100"
"42","I1000282","chr11","108157713","108157920","-","6","0.0839913","UTR3","UTR3|ENSG00000149308|NPAT","C0246381"
"42","I1000283","chr11","108185115","108185495","-","20","0.0189938","MRNA_Intron,CDS","CDS|ENSG00000149308|NPAT,mrna_intron|ENSG00000149308|NPAT","C0246470"
"42","I1000289","chr1","11106838","11107306","-","24","0.0151347","UTR3","UTR3|ENSG00000198793|MTOR","C0249560"
"42","I1000294","chr11","111725585","111725944","+","7","0.069456","UTR3","UTR3|ENSG00000170145|SIK2","C0256351"
"42","I1000294","chr11","111725585","111725944","+","7","0.069456","UTR3","UTR3|ENSG00000170145|SIK2","C0256360"
"42","I1000294","chr11","111725585","111725944","+","7","0.069456","UTR3","UTR3|ENSG00000170145|SIK2","C0256371"
"42","I1000297","chr11","111936864","111937095","-","8","0.0587513","Antisense_MRNA_Intron","exon|ENSG00000255286|RP11-708L7.7","C0257110"
"42","I1000297","chr11","111936864","111937095","-","8","0.0587513","Antisense_MRNA_Intron","exon|ENSG00000255286|RP11-708L7.7","C0257120"
"42","I1000298","chr11","112019169","112019393","+","8","0.0587513","UTR3","UTR3|ENSG00000150764|DIXDC1","C0257380"
"42","I1000300","chr11","112968278","112968502","+","12","0.0359481","MRNA_Intron","mrna_intron|ENSG00000149294|NCAM1","C0261020"
"42","I1000308","chr11","113205467","113205808","+","399","0.000720027","MRNA_Intron,CDS","CDS|ENSG00000149294|NCAM1,mrna_intron|ENSG00000149294|NCAM1","C0262190"
"42","I1000309","chr11","113222562","113222828","+","15","0.0272085","MRNA_Intron","mrna_intron|ENSG00000149294|NCAM1","C0262270"
"42","I1000310","chr11","113230732","113230896","+","7","0.069456","MRNA_Intron","mrna_intron|ENSG00000149294|NCAM1","."
"42","I1000311","chr11","113242945","113243158","+","33","0.0102861","MRNA_Intron","mrna_intron|ENSG00000149294|NCAM1","C0262381"
"42","I1000312","chr11","113260164","113260599","+","17","0.023392","UTR3,MRNA_Intron,CDS","CDS|ENSG00000149294|NCAM1,mrna_intron|ENSG00000149294|NCAM1,UTR3|ENSG00000149294|NCAM1","C0262490"
"42","I1000313","chr11","113271782","113272020","+","19","0.0202388","MRNA_Intron,CDS","CDS|ENSG00000149294|NCAM1,mrna_intron|ENSG00000149294|NCAM1","C0262561"
"42","I1000314","chr11","113275267","113275921","+","232","0.0012095","UTR3,CDS","CDS|ENSG00000149294|NCAM1,UTR3|ENSG00000149294|NCAM1","C0262650"
"42","I1000315","chr11","113277878","113278190","+","251","0.00111374","UTR3","UTR3|ENSG00000149294|NCAM1","C0262670"
"42","I1000318","chr11","114060029","114060253","+","7","0.069456","MRNA_Intron","mrna_intron|ENSG00000109906|ZBTB16","C0265890"
"42","I1000321","chr11","114253124","114253476","+","7","0.069456","Antisense_PutativeNCRNA,NCRNA_Intron","exon|ENSG00000109906|ZBTB16","C0267310"
"42","I1000322","chr11","11448716","11448928","-","7","0.069456","MRNA_Intron,CDS","CDS|ENSG00000110328|GALNT18,mrna_intron|ENSG00000110328|GALNT18","C0269310"
"42","I1000323","chr11","115167625","115167849","-","16","0.0250874","Intergenic","exon|ENSG00000182985|CADM1","."
"42","I1000324","chr11","115175047","115175652","-","13","0.0325537","UTR3","UTR3|ENSG00000182985|CADM1","C0270701"
"42","I1000326","chr11","115313520","115313819","-","19","0.0202388","MRNA_Intron","mrna_intron|ENSG00000182985|CADM1","C0271701"
"42","I1000328","chr11","115332037","115332194","-","6","0.0839913","MRNA_Intron","mrna_intron|ENSG00000182985|CADM1","C0271771"
"42","I1000335","chr11","115500536","115500784","-","11","0.0399845","MRNA_Intron","mrna_intron|ENSG00000182985|CADM1","C0272661"
"42","I1000335","chr11","115500536","115500784","-","11","0.0399845","MRNA_Intron","mrna_intron|ENSG00000182985|CADM1","C0272671"
"42","I1000336","chr11","115501534","115501779","-","11","0.0399845","MRNA_Intron","mrna_intron|ENSG00000182985|CADM1","C0272681"
"42","I1000337","chr11","115502671","115502976","-","26","0.0138401","MRNA_Intron","mrna_intron|ENSG00000182985|CADM1","C0272700"
"42","I1000350","chr11","117196183","117196367","+","7","0.069456","UTR3","UTR3|ENSG00000149577|SIDT2","C0281110"
"42","I1000351","chr1","111724929","111725210","-","28","0.012698","UTR3","UTR3|ENSG00000197852|FAM212B","C0303641"
"42","I1000354","chr11","117296637","117296918","-","11","0.0399845","UTR5,MRNA_Intron,CDS","CDS|ENSG00000186318|BACE1,mrna_intron|ENSG00000186318|BACE1,UTR5|ENSG00000186318|BACE1","C0281601"
"42","I1000357","chr11","117366936","117367257","+","12","0.0359481","MRNA_Intron","mrna_intron|ENSG00000110274|CEP164","C0281870"
"42","I1000361","chr11","117427775","117428071","-","13","0.0325537","UTR3","UTR3|ENSG00000177103|DSCAML1","C0282260"
"42","I1000362","chr11","117430695","117430951","-","22","0.0169118","MRNA_Intron,CDS","CDS|ENSG00000177103|DSCAML1,mrna_intron|ENSG00000177103|DSCAML1","C0282281"
"42","I1000366","chr11","117490834","117491049","-","16","0.0250874","MRNA_Intron","mrna_intron|ENSG00000177103|DSCAML1","C0282681"
"42","I1000373","chr11","117725017","117725301","-","9","0.0508665","MRNA_Intron","mrna_intron|ENSG00000177103|DSCAML1","C0284121"
"42","I1000373","chr11","117725017","117725301","-","9","0.0508665","MRNA_Intron","mrna_intron|ENSG00000177103|DSCAML1","C0284130"
"42","I1000376","chr11","117771328","117771640","-","36","0.00921138","MRNA_Intron","mrna_intron|ENSG00000177103|DSCAML1","C0284430"
"42","I1000379","chr11","118136694","118137074","-","39","0.00841332","UTR3,CDS","CDS|ENSG00000177098|SCN4B,UTR3|ENSG00000177098|SCN4B","C0286370"
"42","I1000380","chr11","118144994","118145198","-","9","0.0508665","MRNA_Intron,CDS","CDS|ENSG00000177098|SCN4B,mrna_intron|ENSG00000177098|SCN4B","C0286380"
"42","I1000381","chr11","118145083","118145284","+","11","0.0399845","Antisense_MRNA_Intron,CDS","exon|ENSG00000137648|TMPRSS4","C0286380"
"42","I1000382","chr11","118168081","118168296","-","33","0.0102861","MRNA_Intron,CDS","CDS|ENSG00000149575|SCN2B,mrna_intron|ENSG00000149575|SCN2B","C0286650"
"42","I1000386","chr11","11842091","11842333","+","11","0.0399845","UTR5,MRNA_Intron,CDS","CDS|ENSG00000170242|USP47,mrna_intron|ENSG00000170242|USP47,UTR5|ENSG00000170242|USP47","C0289511"
"42","I1000387","chr11","118436823","118437038","+","12","0.0359481","MRNA_Intron,CDS","CDS|ENSG00000118058|KMT2A,mrna_intron|ENSG00000118058|KMT2A","C0287720"
"42","I1000389","chr11","118471753","118472289","+","40","0.00816503","CDS","CDS|ENSG00000118058|KMT2A","C0287921"
"42","I1000390","chr11","118505973","118506298","+","16","0.0250874","CDS","CDS|ENSG00000118058|KMT2A","C0288081"
"42","I1000391","chr11","118522222","118522516","+","19","0.0202388","UTR3","UTR3|ENSG00000118058|KMT2A","C0288140"
"42","I1000393","chr11","118531868","118532559","+","11","0.0399845","UTR3,MRNA_Intron,CDS","CDS|ENSG00000149582|TMEM25,mrna_intron|ENSG00000149582|TMEM25,UTR3|ENSG00000149582|TMEM25","C0288230"
"42","I1000393","chr11","118531868","118532559","+","11","0.0399845","UTR3,MRNA_Intron,CDS","CDS|ENSG00000149582|TMEM25,mrna_intron|ENSG00000149582|TMEM25,UTR3|ENSG00000149582|TMEM25","C0288240"
"42","I1000394","chr11","118534507","118535043","+","185","0.00148262","UTR3,CDS","CDS|ENSG00000149582|TMEM25,UTR3|ENSG00000149582|TMEM25","C0288261"
"42","I1000394","chr11","118534507","118535043","+","185","0.00148262","UTR3,CDS","CDS|ENSG00000149582|TMEM25,UTR3|ENSG00000149582|TMEM25","C0288271"
"42","I1000394","chr11","118534507","118535043","+","185","0.00148262","UTR3,CDS","CDS|ENSG00000149582|TMEM25,UTR3|ENSG00000149582|TMEM25","C0288280"
"42","I1000397","chr11","118565741","118565938","-","13","0.0325537","UTR5,MRNA_Intron","mrna_intron|ENSG00000118096|IFT46,UTR5|ENSG00000118096|IFT46","C0288380"
"42","I1000399","chr11","118621391","118621670","+","11","0.0399845","MRNA_Intron","mrna_intron|ENSG00000019144|PHLDB1","C0288600"
"42","I1000400","chr11","118623170","118623391","+","6","0.0839913","MRNA_Intron","mrna_intron|ENSG00000019144|PHLDB1","C0288630"
"42","I1000402","chr11","118631202","118631720","+","119","0.00233033","UTR5,MRNA_Intron,CDS","CDS|ENSG00000019144|PHLDB1,mrna_intron|ENSG00000019144|PHLDB1,UTR5|ENSG00000019144|PHLDB1","C0288760"
"42","I1000403","chr11","118645496","118645965","+","127","0.00214589","UTR3,MRNA_Intron,CDS","CDS|ENSG00000019144|PHLDB1,mrna_intron|ENSG00000019144|PHLDB1,UTR3|ENSG00000019144|PHLDB1","C0288950"
"42","I1000404","chr11","118650493","118650654","+","6","0.0839913","UTR3,MRNA_Intron,CDS","CDS|ENSG00000019144|PHLDB1,mrna_intron|ENSG00000019144|PHLDB1,UTR3|ENSG00000019144|PHLDB1","C0288970"
"42","I1000405","chr11","118749308","118749678","-","35","0.00955897","UTR3","UTR3|ENSG00000110367|DDX6","C0289281"
"42","I1000405","chr11","118749308","118749678","-","35","0.00955897","UTR3","UTR3|ENSG00000110367|DDX6","C0289290"
"42","I1000406","chr11","118750386","118750720","-","10","0.0448793","UTR3","UTR3|ENSG00000110367|DDX6","C0289311"
"42","I1000406","chr11","118750386","118750720","-","10","0.0448793","UTR3","UTR3|ENSG00000110367|DDX6","C0289320"
"42","I1000407","chr11","118750893","118751153","-","10","0.0448793","UTR3","UTR3|ENSG00000110367|DDX6","C0289330"
"42","I1000411","chr11","118897226","118897495","-","74","0.0038697","UTR3","UTR3|ENSG00000186174|BCL9L","C0289891"
"42","I1000413","chr11","118898441","118898682","-","14","0.0295105","CDS","CDS|ENSG00000186174|BCL9L","C0289930"
"42","I1000414","chr11","118898801","118899093","-","8","0.0587513","CDS","CDS|ENSG00000186174|BCL9L","C0289950"
"42","I1000415","chr11","118899114","118899514","-","17","0.023392","MRNA_Intron,CDS","CDS|ENSG00000186174|BCL9L,mrna_intron|ENSG00000186174|BCL9L","C0289950"
"42","I1000415","chr11","118899114","118899514","-","17","0.023392","MRNA_Intron,CDS","CDS|ENSG00000186174|BCL9L,mrna_intron|ENSG00000186174|BCL9L","C0289960"
"42","I1000415","chr11","118899114","118899514","-","17","0.023392","MRNA_Intron,CDS","CDS|ENSG00000186174|BCL9L,mrna_intron|ENSG00000186174|BCL9L","C0289970"
"42","I1000416","chr11","118901188","118901751","-","97","0.00290139","CDS","CDS|ENSG00000186174|BCL9L","C0290000"
"42","I1000416","chr11","118901188","118901751","-","97","0.00290139","CDS","CDS|ENSG00000186174|BCL9L","C0290011"
"42","I1000417","chr11","118907830","118908098","-","9","0.0508665","MRNA_Intron","mrna_intron|ENSG00000186174|BCL9L","C0290090"
"42","I1000417","chr11","118907830","118908098","-","9","0.0508665","MRNA_Intron","mrna_intron|ENSG00000186174|BCL9L","C0290101"
"42","I1000418","chr11","118908139","118908677","-","54","0.0057744","UTR5,MRNA_Intron,CDS","CDS|ENSG00000186174|BCL9L,mrna_intron|ENSG00000186174|BCL9L,UTR5|ENSG00000186174|BCL9L","C0000677"
"42","I1000418","chr11","118908139","118908677","-","54","0.0057744","UTR5,MRNA_Intron,CDS","CDS|ENSG00000186174|BCL9L,mrna_intron|ENSG00000186174|BCL9L,UTR5|ENSG00000186174|BCL9L","C0290110"
"42","I1000419","chr11","118909266","118909595","-","6","0.0839913","MRNA_Intron","mrna_intron|ENSG00000186174|BCL9L","C0290141"
"42","I1000419","chr11","118909266","118909595","-","6","0.0839913","MRNA_Intron","mrna_intron|ENSG00000186174|BCL9L","C0290151"
"42","I1000422","chr11","118918130","118918461","-","22","0.0169118","MRNA_Intron","mrna_intron|ENSG00000186174|BCL9L","C0290230"
"42","I1000425","chr11","119049428","119049625","-","13","0.0325537","UTR3,MRNA_Intron,CDS","CDS|ENSG00000149428|HYOU1,mrna_intron|ENSG00000149428|HYOU1,UTR3|ENSG00000149428|HYOU1","C0290831"
"42","I1000426","chr11","119051689","119052170","-","16","0.0250874","UTR3,MRNA_Intron,CDS","CDS|ENSG00000149428|HYOU1,mrna_intron|ENSG00000149428|HYOU1,UTR3|ENSG00000149428|HYOU1","C0290850"
"42","I1000426","chr11","119051689","119052170","-","16","0.0250874","UTR3,MRNA_Intron,CDS","CDS|ENSG00000149428|HYOU1,mrna_intron|ENSG00000149428|HYOU1,UTR3|ENSG00000149428|HYOU1","C0290861"
"42","I1000427","chr11","119077882","119078370","+","60","0.00508275","UTR5,MRNA_Intron,CDS","CDS|ENSG00000160695|VPS11,mrna_intron|ENSG00000160695|VPS11,UTR5|ENSG00000160695|VPS11","C0290971"
"42","I1000428","chr11","119088667","119088876","+","7","0.069456","UTR3,MRNA_Intron,CDS","CDS|ENSG00000256269|HMBS,mrna_intron|ENSG00000256269|HMBS,UTR3|ENSG00000256269|HMBS","C0291040"
"42","I1000428","chr11","119088667","119088876","+","7","0.069456","UTR3,MRNA_Intron,CDS","CDS|ENSG00000256269|HMBS,mrna_intron|ENSG00000256269|HMBS,UTR3|ENSG00000256269|HMBS","C0291051"
"42","I1000431","chr11","119131574","119132115","+","15","0.0272085","MRNA_Intron,CDS","CDS|ENSG00000172273|HINFP,mrna_intron|ENSG00000172273|HINFP","C0291461"
"42","I1000431","chr11","119131574","119132115","+","15","0.0272085","MRNA_Intron,CDS","CDS|ENSG00000172273|HINFP,mrna_intron|ENSG00000172273|HINFP","C0291471"
"42","I1000437","chr11","119339521","119339737","-","10","0.0448793","UTR3,CDS","CDS|ENSG00000223953|C1QTNF5,UTR3|ENSG00000235718|MFRP","C0292690"
"42","I1000443","chr11","119417507","119417709","-","19","0.0202388","UTR3","UTR3|ENSG00000154096|THY1","C0293310"
"42","I1000444","chr11","119422526","119423172","-","47","0.00680656","UTR5,MRNA_Intron","mrna_intron|ENSG00000154096|THY1,UTR5|ENSG00000154096|THY1","C0293401"
"42","I1000444","chr11","119422526","119423172","-","47","0.00680656","UTR5,MRNA_Intron","mrna_intron|ENSG00000154096|THY1,UTR5|ENSG00000154096|THY1","C0293410"
"42","I1000447","chr11","119661189","119662007","-","201","0.00137621","UTR3","UTR3|ENSG00000110400|NECTIN1","C0294590"
"42","I1000449","chr11","11967728","11967954","-","6","0.0839913","MRNA_Intron","mrna_intron|ENSG00000050165|DKK3","C0297900"
"42","I1000451","chr11","120225659","120225819","+","8","0.0587513","UTR5,MRNA_Intron,CDS","CDS|ENSG00000184232|OAF,mrna_intron|ENSG00000184232|OAF,UTR5|ENSG00000184232|OAF","C0298911"
"42","I1000453","chr11","120425100","120425275","+","7","0.069456","MRNA_Intron","mrna_intron|ENSG00000196914|ARHGEF12","C0299860"
"42","I1000454","chr11","120451514","120451678","+","8","0.0587513","CDS","CDS|ENSG00000196914|ARHGEF12","C0299980"
"42","I1000456","chr11","120485713","120485981","+","25","0.0145211","UTR3","UTR3|ENSG00000196914|ARHGEF12","C0300080"
"42","I1000457","chr11","120486025","120486394","+","62","0.00485575","UTR3","UTR3|ENSG00000196914|ARHGEF12","C0300090"
"42","I1000460","chr11","121452387","121452760","+","10","0.0448793","MRNA_Intron,CDS","CDS|ENSG00000137642|SORL1,mrna_intron|ENSG00000137642|SORL1","C0304391"
"42","I1000460","chr11","121452387","121452760","+","10","0.0448793","MRNA_Intron,CDS","CDS|ENSG00000137642|SORL1,mrna_intron|ENSG00000137642|SORL1","C0304400"
"42","I1000462","chr11","121543549","121543754","+","119","0.00233033","MRNA_Intron,CDS","CDS|ENSG00000137642|SORL1,mrna_intron|ENSG00000137642|SORL1","C0304890"
"42","I1000467","chr11","122099166","122099390","-","125","0.00220974","NCRNA_Intron","noncoding_intron|ENSG00000255248|MIR100HG","C0307450"
"42","I1000468","chr11","122099547","122099900","-","20","0.0189938","NCRNA_Intron,SmallNCRNA","miRNA|ENSG00000207971|MIR125B1;mir-125b-1,noncoding_intron|ENSG00000255248|MIR100HG","C0307471"
"42","I1000469","chr11","122101897","122102270","-","11","0.0399845","PutativeNCRNA,NCRNA_Intron","putativencrna|EnsShortNonCoding|3P|XLOC_012795|TCONS|00056211:4.67097|88AA|86AA|,putativencrna|EnsShortNonCoding|3P|XLOC_012795|TCONS|00056209:1.94687|71AA|57AA|,putativencrna|EnsShortNonCoding|3P|XLOC_012795|TCONS|00056210:12.3701|69AA|57AA|,putativencrna|EnsShortNonCoding|3P|XLOC_012795|TCONS|00056208:25.9939|69AA|57AA|,processed_transcript|ENSG00000255248|MIR100HG,noncoding_intron|ENSG00000255248|MIR100HG","C0307510"
"42","I1000473","chr11","122158567","122158782","-","12","0.0359481","NCRNA_Intron","noncoding_intron|ENSG00000255248|MIR100HG","C0307821"
"42","I1000478","chr11","123358247","123358489","+","7","0.069456","UTR5","UTR5|ENSG00000023171|GRAMD1B","C0312390"
"42","I1000483","chr11","123581999","123582196","+","25","0.0145211","MRNA_Intron","mrna_intron|ENSG00000023171|GRAMD1B","C0313370"
"42","I1000486","chr11","123626706","123627009","+","19","0.0202388","UTR3","UTR3|ENSG00000023171|GRAMD1B","C0313680"
"42","I1000487","chr11","123631852","123632083","-","19","0.0202388","UTR3","UTR3|ENSG00000166257|SCN3B","C0313751"
"42","I1000490","chr1","112455933","112456536","+","219","0.00126625","CDS","CDS|ENSG00000143079|CTTNBP2NL","C0333800"
"42","I1000490","chr1","112455933","112456536","+","219","0.00126625","CDS","CDS|ENSG00000143079|CTTNBP2NL","C0333810"
"42","I1000494","chr11","124739944","124740210","+","20","0.0189938","UTR5,MRNA_Intron,CDS","CDS|ENSG00000154146|NRGN,mrna_intron|ENSG00000154146|NRGN,UTR5|ENSG00000154146|NRGN","C0317510"
"42","I1000496","chr1","11247684","11247953","-","8","0.0587513","MRNA_Intron,CDS","CDS|ENSG00000198793|MTOR,mrna_intron|ENSG00000198793|MTOR","C0313911"
"42","I1000497","chr11","124878333","124878726","+","9","0.0508665","UTR5,MRNA_Intron,CDS","CDS|ENSG00000154134|ROBO3,mrna_intron|ENSG00000154134|ROBO3,UTR5|ENSG00000154134|ROBO3","C0318371"
"42","I1000500","chr11","125102031","125102303","-","7","0.069456","UTR5,MRNA_Intron,CDS","CDS|ENSG00000150433|TMEM218,mrna_intron|ENSG00000150433|TMEM218,UTR5|ENSG00000150433|TMEM218","C0319401"
"42","I1000504","chr1","112527273","112527571","-","8","0.0587513","MRNA_Intron","mrna_intron|ENSG00000007341|ST7L","C0337190"
"42","I1000505","chr1","112527453","112527650","+","7","0.069456","UTR3","UTR3|ENSG00000134245|WNT2B","C0337190"
"42","I1000510","chr11","125431169","125431511","+","68","0.00432371","UTR3,CDS","CDS|ENSG00000165495|PKNOX2,UTR3|ENSG00000165495|PKNOX2","C0321571"
"42","I1000510","chr11","125431169","125431511","+","68","0.00432371","UTR3,CDS","CDS|ENSG00000165495|PKNOX2,UTR3|ENSG00000165495|PKNOX2","C0321580"
"42","I1000511","chr11","125431622","125432053","+","10","0.0448793","UTR3","UTR3|ENSG00000165495|PKNOX2","C0321590"
"42","I1000512","chr11","125460352","125460717","-","1452","0.000187987","MRNA_Intron,CDS","CDS|ENSG00000149557|FEZ1,mrna_intron|ENSG00000149557|FEZ1","C0321691"
"42","I1000513","chr11","125608224","125608399","+","13","0.0325537","MRNA_Intron,CDS","CDS|ENSG00000134910|STT3A,mrna_intron|ENSG00000134910|STT3A","C0322150"
"42","I1000514","chr11","125618447","125618625","+","14","0.0295105","MRNA_Intron,CDS","CDS|ENSG00000134910|STT3A,mrna_intron|ENSG00000134910|STT3A","C0322160"
"42","I1000518","chr11","126413960","126414674","+","102","0.00273468","UTR3,MRNA_Intron,CDS","CDS|ENSG00000110080|ST3GAL4,mrna_intron|ENSG00000110080|ST3GAL4,UTR3|ENSG00000110080|ST3GAL4","C0324661"
"42","I1000518","chr11","126413960","126414674","+","102","0.00273468","UTR3,MRNA_Intron,CDS","CDS|ENSG00000110080|ST3GAL4,mrna_intron|ENSG00000110080|ST3GAL4,UTR3|ENSG00000110080|ST3GAL4","C0324671"
"42","I1000518","chr11","126413960","126414674","+","102","0.00273468","UTR3,MRNA_Intron,CDS","CDS|ENSG00000110080|ST3GAL4,mrna_intron|ENSG00000110080|ST3GAL4,UTR3|ENSG00000110080|ST3GAL4","C0324680"
"42","I1000522","chr11","126521284","126521464","-","106","0.00260699","MRNA_Intron,CDS","CDS|ENSG00000149571|KIRREL3,mrna_intron|ENSG00000149571|KIRREL3","C0325380"
"42","I1000529","chr11","126939582","126939920","-","13","0.0325537","MRNA_Intron,NCRNA_Intron","mrna_intron|ENSG00000149571|KIRREL3,noncoding_intron|ENSG00000254938|RP11-688I9.4","C0327641"
"42","I1000533","chr11","126999016","126999201","-","13","0.0325537","MRNA_Intron","mrna_intron|ENSG00000149571|KIRREL3","C0327931"
"42","I1000534","chr11","127000249","127000779","-","27","0.0132265","UTR5,MRNA_Intron,CDS","CDS|ENSG00000149571|KIRREL3,mrna_intron|ENSG00000149571|KIRREL3,UTR5|ENSG00000149571|KIRREL3","C0327960"
"42","I1000534","chr11","127000249","127000779","-","27","0.0132265","UTR5,MRNA_Intron,CDS","CDS|ENSG00000149571|KIRREL3,mrna_intron|ENSG00000149571|KIRREL3,UTR5|ENSG00000149571|KIRREL3","C0327961"
"42","I1000536","chr1","112701040","112701681","-","55","0.0056609","UTR3,CDS","CDS|ENSG00000155366|RHOC,UTR3|ENSG00000155366|RHOC","C0343000"
"42","I1000536","chr1","112701040","112701681","-","55","0.0056609","UTR3,CDS","CDS|ENSG00000155366|RHOC,UTR3|ENSG00000155366|RHOC","C0343020"
"42","I1000537","chr1","112709899","112710219","-","22","0.0169118","UTR3,UTR5,MRNA_Intron,CDS","CDS|ENSG00000155367|PPM1J,mrna_intron|ENSG00000271810|RP11-426L16.10,UTR3|ENSG00000155367|PPM1J,UTR5|ENSG00000155367|PPM1J","C0343350"
"42","I1000541","chr11","1276819","1277186","-","105","0.00262827","UTR3,CDS","CDS|ENSG00000078902|TOLLIP,UTR3|ENSG00000078902|TOLLIP","C0323450"
"42","I1000543","chr1","11286678","11286981","+","7","0.069456","UTR3","UTR3|ENSG00000120942|UBIAD1","C0003922"
"42","I1000543","chr1","11286678","11286981","+","7","0.069456","UTR3","UTR3|ENSG00000120942|UBIAD1","C0330011"
"42","I1000546","chr11","128968329","128968890","-","8","0.0587513","UTR3","UTR3|ENSG00000134909|ARHGAP32","C0335701"
"42","I1000547","chr11","128969466","128969684","-","11","0.0399845","UTR3,CDS","CDS|ENSG00000134909|ARHGAP32,UTR3|ENSG00000134909|ARHGAP32","C0335720"
"42","I1000548","chr11","129258302","129258569","-","6","0.0839913","MRNA_Intron","mrna_intron|ENSG00000134909|ARHGAP32","C0336681"
"42","I1000551","chr11","129869914","129870124","-","13","0.0325537","CDS","CDS|ENSG00000170322|NFRKB","C0338531"
"42","I1000555","chr11","130144391","130144649","+","11","0.0399845","UTR3","UTR3|ENSG00000084234|APLP2","."
"42","I1000557","chr11","130871088","130871389","-","33","0.0102861","Intergenic","exon|ENSG00000255455|RP11-890B15.3","C0342201"
"42","I1000560","chr11","130903156","130903385","-","10","0.0448793","MRNA_Intron,CDS","CDS|ENSG00000120451|SNX19,mrna_intron|ENSG00000120451|SNX19","C0342421"
"42","I1000563","chr11","131376035","131376256","+","11","0.0399845","MRNA_Intron","mrna_intron|ENSG00000182667|NTM","C0344520"
"42","I1000564","chr11","131384454","131384855","+","10","0.0448793","MRNA_Intron","mrna_intron|ENSG00000182667|NTM","C0344580"
"42","I1000567","chr11","131453095","131453304","+","9","0.0508665","MRNA_Intron","mrna_intron|ENSG00000182667|NTM","."
"42","I1000570","chr11","131701425","131701580","+","6","0.0839913","MRNA_Intron","mrna_intron|ENSG00000182667|NTM","C0345940"
"42","I1000571","chr11","131736742","131736927","+","10","0.0448793","MRNA_Intron","mrna_intron|ENSG00000182667|NTM","C0346001"
"42","I1000576","chr11","132335210","132335546","+","9","0.0508665","UTR3","UTR3|ENSG00000182667|NTM","C0348321"
"42","I1000576","chr11","132335210","132335546","+","9","0.0508665","UTR3","UTR3|ENSG00000182667|NTM","C0348330"
"42","I1000578","chr11","132418358","132418578","-","13","0.0325537","UTR3","UTR3|ENSG00000183715|OPCML","C0348541"
"42","I1000586","chr11","133181854","133182205","-","9","0.0508665","MRNA_Intron","mrna_intron|ENSG00000183715|OPCML","C0351520"
"42","I1000587","chr11","133218960","133219191","-","15","0.0272085","MRNA_Intron","mrna_intron|ENSG00000183715|OPCML","C0351650"
"42","I1000590","chr11","133237604","133237816","-","6","0.0839913","MRNA_Intron","mrna_intron|ENSG00000183715|OPCML","C0351791"
"42","I1000592","chr11","133500416","133500642","-","7","0.069456","MRNA_Intron","mrna_intron|ENSG00000183715|OPCML","C0352881"
"42","I1000592","chr11","133500416","133500642","-","7","0.069456","MRNA_Intron","mrna_intron|ENSG00000183715|OPCML","C0352890"
"42","I1000595","chr11","133897123","133897513","-","22","0.0169118","Intergenic","TEC|ENSG00000280237|MIR4697HG","C0354200"
"42","I1000597","chr11","133898813","133899113","-","16","0.0250874","Intergenic","TEC|ENSG00000280237|MIR4697HG","C0354230"
"42","I1000600","chr1","113391688","113392041","+","9","0.0508665","MRNA_Intron","mrna_intron|ENSG00000081026|MAGI3","C0359670"
"42","I1000601","chr11","133926861","133927091","-","7","0.069456","MRNA_Intron,CDS","CDS|ENSG00000080854|IGSF9B,mrna_intron|ENSG00000080854|IGSF9B","C0354510"
"42","I1000602","chr11","133947934","133948297","-","19","0.0202388","MRNA_Intron","mrna_intron|ENSG00000080854|IGSF9B","C0354760"
"42","I1000605","chr11","134265319","134265526","+","27","0.0132265","UTR3","UTR3|ENSG00000151498|ACAD8","C0356160"
"42","I1000606","chr11","134368547","134368752","-","20","0.0189938","Antisense_MRNA_Intron,CDS","exon|ENSG00000109956|B3GAT1","C0356571"
"42","I1000607","chr11","134372070","134372277","-","7","0.069456","Antisense_MRNA_Intron","exon|ENSG00000109956|B3GAT1","C0356581"
"42","I1000608","chr11","134379453","134379889","-","230","0.00122369","UTR3","UTR3|ENSG00000109956|B3GAT1","."
"42","I1000609","chr11","134383540","134384177","-","68","0.00432371","MRNA_Intron,CDS","CDS|ENSG00000109956|B3GAT1,mrna_intron|ENSG00000109956|B3GAT1","C0356691"
"42","I1000612","chr11","1390021","1390514","+","18","0.0217178","UTR5,MRNA_Intron,CDS","CDS|ENSG00000174672|BRSK2,mrna_intron|ENSG00000174672|BRSK2,UTR5|ENSG00000174672|BRSK2","C0359261"
"42","I1000612","chr11","1390021","1390514","+","18","0.0217178","UTR5,MRNA_Intron,CDS","CDS|ENSG00000174672|BRSK2,mrna_intron|ENSG00000174672|BRSK2,UTR5|ENSG00000174672|BRSK2","C0359280"
"42","I1000614","chr1","113975376","113975529","+","6","0.0839913","UTR3","UTR3|ENSG00000163349|HIPK1","C0363701"
"42","I1000617","chr1","114148188","114148499","-","6","0.0839913","MRNA_Intron","mrna_intron|ENSG00000134207|SYT6","C0365320"
"42","I1000617","chr1","114148188","114148499","-","6","0.0839913","MRNA_Intron","mrna_intron|ENSG00000134207|SYT6","C0365330"
"42","I1000623","chr11","1446392","1446585","+","7","0.069456","MRNA_Intron","mrna_intron|ENSG00000174672|BRSK2","C0007893"
"42","I1000623","chr11","1446392","1446585","+","7","0.069456","MRNA_Intron","mrna_intron|ENSG00000174672|BRSK2","C0363040"
"42","I1000624","chr1","11450373","11450546","-","9","0.0508665","Intergenic","exon|ENSG00000224338|RP11-149P14.1","."
"42","I1000625","chr11","14520087","14520326","-","10","0.0448793","UTR5,CDS","CDS|ENSG00000129084|PSMA1,CDS|ENSG00000256206|RP11-140L24.4,UTR5|ENSG00000129084|PSMA1,UTR5|ENSG00000256206|RP11-140L24.4","C0365401"
"42","I1000627","chr11","1457866","1458036","+","6","0.0839913","MRNA_Intron","mrna_intron|ENSG00000174672|BRSK2","C0364241"
"42","I1000628","chr11","1469401","1469629","-","31","0.011148","UTR3","UTR3|ENSG00000182208|MOB2","C0365130"
"42","I1000629","chr1","114716918","114717193","-","30","0.0116091","UTR3","UTR3|ENSG00000009307|CSDE1","C0368391"
"42","I1000630","chr1","114757354","114757724","-","20","0.0189938","MRNA_Intron","mrna_intron|ENSG00000009307|CSDE1","C0368630"
"42","I1000631","chr1","11488884","11489064","+","10","0.0448793","MRNA_Intron","mrna_intron|ENSG00000204624|DISP3","C0366891"
"42","I1000634","chr1","11535481","11535673","+","11","0.0399845","MRNA_Intron,CDS","CDS|ENSG00000204624|DISP3,mrna_intron|ENSG00000204624|DISP3","C0369100"
"42","I1000635","chr1","11536732","11537520","+","155","0.00178056","UTR3","UTR3|ENSG00000204624|DISP3","C0369170"
"42","I1000635","chr1","11536732","11537520","+","155","0.00178056","UTR3","UTR3|ENSG00000204624|DISP3","C0369180"
"42","I1000635","chr1","11536732","11537520","+","155","0.00178056","UTR3","UTR3|ENSG00000204624|DISP3","C0369191"
"42","I1000636","chr11","1559429","1559647","-","7","0.069456","MRNA_Intron","mrna_intron|ENSG00000184545|DUSP8","C0370280"
"42","I1000640","chr11","16049656","16049933","-","28","0.012698","MRNA_Intron,CDS","CDS|ENSG00000110693|SOX6,mrna_intron|ENSG00000110693|SOX6","C0375841"
"42","I1000643","chr11","16341000","16341253","-","95","0.00296523","UTR5,MRNA_Intron,CDS","CDS|ENSG00000110693|SOX6,mrna_intron|ENSG00000110693|SOX6,UTR5|ENSG00000110693|SOX6","C0378141"
"42","I1000644","chr1","116388941","116389133","+","26","0.0138401","MRNA_Intron,CDS","CDS|ENSG00000163399|ATP1A1,mrna_intron|ENSG00000163399|ATP1A1","C0381201"
"42","I1000644","chr1","116388941","116389133","+","26","0.0138401","MRNA_Intron,CDS","CDS|ENSG00000163399|ATP1A1,mrna_intron|ENSG00000163399|ATP1A1","C0381210"
"42","I1000645","chr1","116400368","116400608","+","28","0.012698","MRNA_Intron","mrna_intron|ENSG00000163399|ATP1A1","C0381390"
"42","I1000647","chr1","11654871","11655064","+","6","0.0839913","UTR5,MRNA_Intron","mrna_intron|ENSG00000132879|FBXO44,UTR5|ENSG00000132879|FBXO44","."
"42","I1000648","chr1","116588667","116588852","-","7","0.069456","MRNA_Intron,CDS","CDS|ENSG00000143061|IGSF3,mrna_intron|ENSG00000143061|IGSF3","C0383231"
"42","I1000649","chr1","11661783","11662531","+","20","0.0189938","UTR3,MRNA_Intron","mrna_intron|ENSG00000132879|FBXO44,UTR3|ENSG00000132879|FBXO44","C0379291"
"42","I1000650","chr1","116666141","116666438","-","39","0.00841332","UTR5,MRNA_Intron,CDS","CDS|ENSG00000143061|IGSF3,mrna_intron|ENSG00000143061|IGSF3,UTR5|ENSG00000143061|IGSF3","C0383921"
"42","I1000652","chr1","116920443","116920632","+","6","0.0839913","MRNA_Intron","mrna_intron|ENSG00000134247|PTGFRN","C0385420"
"42","I1000653","chr1","116949191","116949531","+","36","0.00921138","MRNA_Intron,CDS","CDS|ENSG00000134247|PTGFRN,mrna_intron|ENSG00000134247|PTGFRN","C0385751"
"42","I1000656","chr1","117112192","117112431","-","10","0.0448793","UTR3,CDS","CDS|ENSG00000134253|TRIM45,UTR3|ENSG00000134253|TRIM45","C0387530"
"42","I1000662","chr11","1758836","1759087","-","34","0.0099314","MRNA_Intron,CDS","CDS|ENSG00000117984|CTSD,CDS|ENSG00000250644|RP11-295K3.1,mrna_intron|ENSG00000117984|CTSD,mrna_intron|ENSG00000250644|RP11-295K3.1","C0386531"
"42","I1000664","chr11","1761196","1761465","-","32","0.0106763","UTR5,MRNA_Intron,CDS","CDS|ENSG00000117984|CTSD,CDS|ENSG00000250644|RP11-295K3.1,mrna_intron|ENSG00000117984|CTSD,mrna_intron|ENSG00000250644|RP11-295K3.1,UTR5|ENSG00000117984|CTSD","."
"42","I1000665","chr11","17777562","17778054","+","6","0.0839913","UTR3,MRNA_Intron","mrna_intron|ENSG00000129159|KCNC1,UTR3|ENSG00000129159|KCNC1","C0390430"
"42","I1000665","chr11","17777562","17778054","+","6","0.0839913","UTR3,MRNA_Intron","mrna_intron|ENSG00000129159|KCNC1,UTR3|ENSG00000129159|KCNC1","C0390441"
"42","I1000666","chr11","17788000","17788406","-","19","0.0202388","UTR3,CDS","CDS|ENSG00000129158|SERGEF,UTR3|ENSG00000129158|SERGEF","C0390590"
"42","I1000666","chr11","17788000","17788406","-","19","0.0202388","UTR3,CDS","CDS|ENSG00000129158|SERGEF,UTR3|ENSG00000129158|SERGEF","C0390601"
"42","I1000667","chr11","17831738","17832105","-","8","0.0587513","MRNA_Intron","mrna_intron|ENSG00000129158|SERGEF","C0390891"
"42","I1000668","chr1","11788837","11789154","-","9","0.0508665","UTR3","UTR3|ENSG00000177000|MTHFR","C0389990"
"42","I1000669","chr1","11789362","11789818","-","53","0.00588081","UTR3","UTR3|ENSG00000177000|MTHFR","C0390080"
"42","I1000670","chr1","11790148","11790782","-","15","0.0272085","UTR3,CDS","CDS|ENSG00000177000|MTHFR,UTR3|ENSG00000177000|MTHFR","C0390150"
"42","I1000670","chr1","11790148","11790782","-","15","0.0272085","UTR3,CDS","CDS|ENSG00000177000|MTHFR,UTR3|ENSG00000177000|MTHFR","C0390161"
"42","I1000671","chr1","11791148","11791326","-","79","0.00356466","MRNA_Intron,CDS","CDS|ENSG00000177000|MTHFR,mrna_intron|ENSG00000177000|MTHFR","C0390231"
"42","I1000673","chr1","11794098","11794538","-","7","0.069456","MRNA_Intron,CDS","CDS|ENSG00000177000|MTHFR,mrna_intron|ENSG00000177000|MTHFR","C0390620"
"42","I1000673","chr1","11794098","11794538","-","7","0.069456","MRNA_Intron,CDS","CDS|ENSG00000177000|MTHFR,mrna_intron|ENSG00000177000|MTHFR","C0390641"
"42","I1000682","chr11","18702752","18703262","+","14","0.0295105","UTR3","UTR3|ENSG00000151117|TMEM86A","C0396550"
"42","I1000684","chr11","18731883","18732312","-","87","0.00321706","MRNA_Intron","mrna_intron|ENSG00000110786|PTPN5","C0396790"
"42","I1000686","chr1","11908081","11908254","-","10","0.0448793","Antisense_SmallNCRNA","exon|ENSG00000201801|RNU5E-4P","C0397610"
"42","I1000687","chr1","11908157","11908413","+","19855","1.41877e-05","PutativeNCRNA,SmallNCRNA","snRNA|ENSG00000199347|RNU5E-1;U5,putativencrna|LongAUGORFlinc|3P|XLOC_000158|TCONS|00000977:0.22469|146AA|136AA|","C0397610"
"42","I1000690","chr1","11925123","11925425","-","103","0.00270985","MRNA_Intron,CDS","CDS|ENSG00000116685|KIAA2013,mrna_intron|ENSG00000116685|KIAA2013","C0398300"
"42","I1000695","chr1","119622702","119623210","-","7","0.069456","UTR3,CDS","CDS|ENSG00000143067|ZNF697,UTR3|ENSG00000143067|ZNF697","C0406070"
"42","I1000695","chr1","119622702","119623210","-","7","0.069456","UTR3,CDS","CDS|ENSG00000143067|ZNF697,UTR3|ENSG00000143067|ZNF697","C0406080"
"42","I1000701","chr11","19811212","19811410","+","7","0.069456","MRNA_Intron","mrna_intron|ENSG00000166833|NAV2","C0404520"
"42","I1000703","chr11","19933369","19934319","+","88","0.00320288","MRNA_Intron,CDS","CDS|ENSG00000166833|NAV2,mrna_intron|ENSG00000166833|NAV2","C0405540"
"42","I1000703","chr11","19933369","19934319","+","88","0.00320288","MRNA_Intron,CDS","CDS|ENSG00000166833|NAV2,mrna_intron|ENSG00000166833|NAV2","C0405551"
"42","I1000703","chr11","19933369","19934319","+","88","0.00320288","MRNA_Intron,CDS","CDS|ENSG00000166833|NAV2,mrna_intron|ENSG00000166833|NAV2","C0405560"
"42","I1000707","chr11","1996645","1997039","-","75","0.0038094","PutativeNCRNA","processed_transcript|ENSG00000130600|H19,processed_transcript|ENSG00000130600|H19;mir-675","C0404050"
"42","I1000707","chr11","1996645","1997039","-","75","0.0038094","PutativeNCRNA","processed_transcript|ENSG00000130600|H19,processed_transcript|ENSG00000130600|H19;mir-675","C0404051"
"42","I1000709","chr11","20000508","20000717","+","6","0.0839913","MRNA_Intron","mrna_intron|ENSG00000166833|NAV2","C0406280"
"42","I1000712","chr1","12031770","12032085","+","57","0.00544454","UTR3,CDS","CDS|ENSG00000116691|MIIP,UTR3|ENSG00000116691|MIIP","C0407611"
"42","I1000714","chr11","21020782","21021132","+","12","0.0359481","MRNA_Intron","mrna_intron|ENSG00000165973|NELL1","C0412441"
"42","I1000715","chr11","2129885","2130437","-","51","0.00613264","UTR3","UTR3|ENSG00000167244|IGF2","C0412920"
"42","I1000715","chr11","2129885","2130437","-","51","0.00613264","UTR3","UTR3|ENSG00000167244|IGF2","C0412940"
"42","I1000716","chr11","2130614","2131014","-","8","0.0587513","UTR3","UTR3|ENSG00000167244|IGF2","C0412960"
"42","I1000718","chr11","214130","214453","+","37","0.00897018","UTR3,MRNA_Intron,CDS","CDS|ENSG00000177963|RIC8A,mrna_intron|ENSG00000177963|RIC8A,UTR3|ENSG00000177963|RIC8A","C0409440"
"42","I1000720","chr11","214565","215224","+","126","0.00218136","UTR3","UTR3|ENSG00000177963|RIC8A","C0004379"
"42","I1000720","chr11","214565","215224","+","126","0.00218136","UTR3","UTR3|ENSG00000177963|RIC8A","C0409630"
"42","I1000720","chr11","214565","215224","+","126","0.00218136","UTR3","UTR3|ENSG00000177963|RIC8A","C0409770"
"42","I1000722","chr11","215370","215538","-","8","0.0587513","UTR3","UTR3|ENSG00000142082|SIRT3","C0410041"
"42","I1000724","chr1","12261032","12261206","+","11","0.0399845","MRNA_Intron,CDS","CDS|ENSG00000048707|VPS13D,mrna_intron|ENSG00000048707|VPS13D","C0416650"
"42","I1000726","chr1","12401626","12401844","+","11","0.0399845","MRNA_Intron,CDS","CDS|ENSG00000048707|VPS13D,mrna_intron|ENSG00000048707|VPS13D","C0419891"
"42","I1000727","chr11","2402734","2403873","+","36","0.00921138","UTR3,MRNA_Intron,CDS","CDS|ENSG00000184281|TSSC4,mrna_intron|ENSG00000184281|TSSC4,UTR3|ENSG00000184281|TSSC4","C0419781"
"42","I1000727","chr11","2402734","2403873","+","36","0.00921138","UTR3,MRNA_Intron,CDS","CDS|ENSG00000184281|TSSC4,mrna_intron|ENSG00000184281|TSSC4,UTR3|ENSG00000184281|TSSC4","C0419790"
"42","I1000727","chr11","2402734","2403873","+","36","0.00921138","UTR3,MRNA_Intron,CDS","CDS|ENSG00000184281|TSSC4,mrna_intron|ENSG00000184281|TSSC4,UTR3|ENSG00000184281|TSSC4","C0419810"
"42","I1000728","chr1","12403826","12404022","+","10","0.0448793","UTR3,MRNA_Intron,CDS","CDS|ENSG00000048707|VPS13D,mrna_intron|ENSG00000048707|VPS13D,UTR3|ENSG00000048707|VPS13D","C0419960"
"42","I1000735","chr1","12568007","12568265","-","8","0.0587513","UTR3","UTR3|ENSG00000162496|DHRS3","C0423020"
"42","I1000736","chr11","2591199","2591493","-","6","0.0839913","Antisense_MRNA_Intron","antisense|ENSG00000269821|KCNQ1OT1","C0423420"
"42","I1000745","chr1","1286774","1286990","+","7","0.069456","UTR3,MRNA_Intron,CDS","CDS|ENSG00000162572|SCNN1D,mrna_intron|ENSG00000162572|SCNN1D,UTR3|ENSG00000162572|SCNN1D","C0413580"
"42","I1000749","chr11","2885179","2885395","-","8","0.0587513","CDS","CDS|ENSG00000129757|CDKN1C","C0431530"
"42","I1000749","chr11","2885179","2885395","-","8","0.0587513","CDS","CDS|ENSG00000129757|CDKN1C","C0431550"
"42","I1000750","chr1","1292523","1293252","-","21","0.0179084","UTR3","UTR3|ENSG00000131584|ACAP3","C0415420"
"42","I1000752","chr11","2945418","2945638","-","9","0.0508665","UTR3,CDS","CDS|ENSG00000205531|NAP1L4,UTR3|ENSG00000205531|NAP1L4","C0433181"
"42","I1000753","chr11","2963656","2963886","-","10163","3.90162e-05","MRNA_Intron,SmallNCRNA","mrna_intron|ENSG00000205531|NAP1L4,snoRNA|ENSG00000207008|SNORA54","C0433541"
"42","I1000756","chr1","1302785","1303273","-","16","0.0250874","UTR3,MRNA_Intron,CDS","CDS|ENSG00000131584|ACAP3,mrna_intron|ENSG00000131584|ACAP3,UTR3|ENSG00000131584|ACAP3","C0417981"
"42","I1000758","chr1","1305395","1305698","-","14","0.0295105","MRNA_Intron","mrna_intron|ENSG00000131584|ACAP3","C0418480"
"42","I1000759","chr1","1310035","1310199","+","10","0.0448793","MRNA_Intron","mrna_intron|ENSG00000169972|PUSL1","C0419160"
"42","I1000762","chr11","3161207","3161560","-","20","0.0189938","UTR5,MRNA_Intron","mrna_intron|ENSG00000021762|OSBPL5,UTR5|ENSG00000021762|OSBPL5","C0439340"
"42","I1000768","chr11","33376576","33376947","+","7","0.069456","Intergenic","exon|ENSG00000110422|HIPK3","C0445510"
"42","I1000770","chr11","33551084","33551370","+","30","0.0116091","MRNA_Intron,CDS","CDS|ENSG00000110427|KIAA1549L,mrna_intron|ENSG00000110427|KIAA1549L","C0446140"
"42","I1000770","chr11","33551084","33551370","+","30","0.0116091","MRNA_Intron,CDS","CDS|ENSG00000110427|KIAA1549L,mrna_intron|ENSG00000110427|KIAA1549L","C0446151"
"42","I1000771","chr11","33663630","33663983","+","8","0.0587513","MRNA_Intron","mrna_intron|ENSG00000110427|KIAA1549L","C0446510"
"42","I1000772","chr11","33668257","33668944","+","74","0.0038697","UTR3","UTR3|ENSG00000110427|KIAA1549L","C0446521"
"42","I1000773","chr11","33748659","33748892","-","6","0.0839913","UTR3,UTR5,MRNA_Intron,CDS","CDS|ENSG00000110429|FBXO3,mrna_intron|ENSG00000110429|FBXO3,UTR3|ENSG00000110429|FBXO3,UTR5|ENSG00000110429|FBXO3","C0446851"
"42","I1000774","chr11","33773829","33774036","-","20","0.0189938","UTR5,MRNA_Intron","mrna_intron|ENSG00000110429|FBXO3,UTR5|ENSG00000110429|FBXO3","C0446911"
"42","I1000776","chr11","34079629","34079907","+","113","0.00243674","MRNA_Intron,CDS","CDS|ENSG00000135387|CAPRIN1,mrna_intron|ENSG00000135387|CAPRIN1","C0447730"
"42","I1000777","chr11","34108214","34108416","+","54","0.0057744","UTR5,MRNA_Intron,CDS","CDS|ENSG00000135372|NAT10,mrna_intron|ENSG00000135372|NAT10,UTR5|ENSG00000135372|NAT10","."
"42","I1000778","chr11","34134581","34134789","+","7","0.069456","MRNA_Intron,CDS","CDS|ENSG00000135372|NAT10,mrna_intron|ENSG00000135372|NAT10","."
"42","I1000779","chr11","34160140","34160353","-","7","0.069456","MRNA_Intron,CDS","CDS|ENSG00000166016|ABTB2,mrna_intron|ENSG00000166016|ABTB2","C0448120"
"42","I1000785","chr11","35301394","35301644","-","6","0.0839913","MRNA_Intron,CDS","CDS|ENSG00000110436|SLC1A2,mrna_intron|ENSG00000110436|SLC1A2","C0452121"
"42","I1000786","chr11","35303097","35303359","-","11","0.0399845","MRNA_Intron","mrna_intron|ENSG00000110436|SLC1A2","."
"42","I1000788","chr11","35618978","35619794","+","20","0.0189938","CDS","CDS|ENSG00000179431|FJX1","C0453280"
"42","I1000788","chr11","35618978","35619794","+","20","0.0189938","CDS","CDS|ENSG00000179431|FJX1","C0453290"
"42","I1000789","chr11","35619902","35620728","+","35","0.00955897","UTR3,CDS","CDS|ENSG00000179431|FJX1,UTR3|ENSG00000179431|FJX1","C0453301"
"42","I1000791","chr11","35663219","35663712","+","38","0.0086616","CDS","CDS|ENSG00000166326|TRIM44","C0453460"
"42","I1000793","chr11","35806360","35806728","+","19","0.0202388","UTR3,CDS","CDS|ENSG00000166326|TRIM44,UTR3|ENSG00000166326|TRIM44","C0454010"
"42","I1000794","chr11","35809842","35810012","+","8","0.0587513","UTR3","UTR3|ENSG00000166326|TRIM44","C0454041"
"42","I1000796","chr11","36105114","36105347","+","20","0.0189938","MRNA_Intron","mrna_intron|ENSG00000179241|LDLRAD3","C0455220"
"42","I1000797","chr1","13615922","13616188","+","18","0.0217178","UTR3","UTR3|ENSG00000162493|PDPN","C0460410"
"42","I1000800","chr11","36419252","36419413","+","6","0.0839913","MRNA_Intron,CDS","CDS|ENSG00000135362|PRR5L,mrna_intron|ENSG00000135362|PRR5L","C0456460"
"42","I1000803","chr1","13704497","13704729","+","6","0.0839913","MRNA_Intron","mrna_intron|ENSG00000116731|PRDM2","C0461750"
"42","I1000804","chr11","376888","377464","+","51","0.00613264","MRNA_Intron,CDS","CDS|ENSG00000182272|B4GALNT4,mrna_intron|ENSG00000182272|B4GALNT4","C0457431"
"42","I1000805","chr11","379425","379846","+","65","0.00458263","MRNA_Intron,CDS","CDS|ENSG00000182272|B4GALNT4,mrna_intron|ENSG00000182272|B4GALNT4","C0458060"
"42","I1000805","chr11","379425","379846","+","65","0.00458263","MRNA_Intron,CDS","CDS|ENSG00000182272|B4GALNT4,mrna_intron|ENSG00000182272|B4GALNT4","C0458061"
"42","I1000806","chr11","379870","380127","+","149","0.00185859","MRNA_Intron,CDS","CDS|ENSG00000182272|B4GALNT4,mrna_intron|ENSG00000182272|B4GALNT4","C0458151"
"42","I1000807","chr11","3827532","3828186","-","37","0.00897018","UTR3,UTR5,CDS","CDS|ENSG00000177105|RHOG,UTR3|ENSG00000177105|RHOG,UTR5|ENSG00000177105|RHOG","C0460190"
"42","I1000807","chr11","3827532","3828186","-","37","0.00897018","UTR3,UTR5,CDS","CDS|ENSG00000177105|RHOG,UTR3|ENSG00000177105|RHOG,UTR5|ENSG00000177105|RHOG","C0460200"
"42","I1000815","chr11","4070037","4070277","+","65","0.00458263","MRNA_Intron,CDS","CDS|ENSG00000167323|STIM1,mrna_intron|ENSG00000167323|STIM1","C0464880"
"42","I1000817","chr11","4083263","4083602","+","31","0.011148","MRNA_Intron,CDS","CDS|ENSG00000167323|STIM1,mrna_intron|ENSG00000167323|STIM1","C0465180"
"42","I1000819","chr11","43399876","43400080","+","18","0.0217178","MRNA_Intron,CDS","CDS|ENSG00000052841|TTC17,mrna_intron|ENSG00000052841|TTC17","C0473021"
"42","I1000820","chr11","43555519","43555677","-","6","0.0839913","Intergenic","putativencrna|linc|3P|XLOC_012090|TCONS|00051266:0.248872|110AA|81AA|","C0473641"
"42","I1000823","chr1","1437212","1437422","+","18","0.0217178","CDS","CDS|ENSG00000179403|VWA1","C0455791"
"42","I1000835","chr11","45242536","45243161","-","63","0.00472451","UTR3","UTR3|ENSG00000019505|SYT13","C0486480"
"42","I1000836","chr11","45244013","45244357","-","691","0.000432725","UTR3,MRNA_Intron,CDS","CDS|ENSG00000019505|SYT13,mrna_intron|ENSG00000019505|SYT13,UTR3|ENSG00000019505|SYT13","C0486511"
"42","I1000837","chr11","45246236","45246510","-","136","0.00200756","UTR3,MRNA_Intron,CDS","CDS|ENSG00000019505|SYT13,mrna_intron|ENSG00000019505|SYT13,UTR3|ENSG00000019505|SYT13","C0486540"
"42","I1000838","chr11","45252030","45252679","-","11","0.0399845","UTR3,MRNA_Intron,CDS","CDS|ENSG00000019505|SYT13,mrna_intron|ENSG00000019505|SYT13,UTR3|ENSG00000019505|SYT13","C0486631"
"42","I1000838","chr11","45252030","45252679","-","11","0.0399845","UTR3,MRNA_Intron,CDS","CDS|ENSG00000019505|SYT13,mrna_intron|ENSG00000019505|SYT13,UTR3|ENSG00000019505|SYT13","C0486640"
"42","I1000841","chr11","45847503","45847793","+","8","0.0587513","MRNA_Intron,CDS","CDS|ENSG00000121671|CRY2,mrna_intron|ENSG00000121671|CRY2","C0491020"
"42","I1000841","chr11","45847503","45847793","+","8","0.0587513","MRNA_Intron,CDS","CDS|ENSG00000121671|CRY2,mrna_intron|ENSG00000121671|CRY2","C0491030"
"42","I1000845","chr1","145850969","145851154","-","9","0.0508665","MRNA_Intron,CDS","CDS|ENSG00000131788|PIAS3,mrna_intron|ENSG00000131788|PIAS3","C0479671"
"42","I1000846","chr1","145856555","145857001","-","38","0.0086616","MRNA_Intron,CDS","CDS|ENSG00000131788|PIAS3,mrna_intron|ENSG00000131788|PIAS3","C0479611"
"42","I1000846","chr1","145856555","145857001","-","38","0.0086616","MRNA_Intron,CDS","CDS|ENSG00000131788|PIAS3,mrna_intron|ENSG00000131788|PIAS3","C0479621"
"42","I1000849","chr11","45872079","45872377","+","22","0.0169118","UTR3,MRNA_Intron,CDS","CDS|ENSG00000121671|CRY2,mrna_intron|ENSG00000121671|CRY2,UTR3|ENSG00000121671|CRY2","C0491440"
"42","I1000850","chr1","145872244","145872469","-","32","0.0106763","CDS","CDS|ENSG00000198483|ANKRD35","C0479300"
"42","I1000852","chr11","45901453","45901698","+","8","0.0587513","MRNA_Intron","mrna_intron|ENSG00000121653|MAPK8IP1","C0491831"
"42","I1000854","chr11","45907061","45907311","+","11","0.0399845","Antisense_UTR5,MRNA_Intron,CDS","exon|ENSG00000121653|MAPK8IP1","C0491920"
"42","I1000855","chr11","45914241","45914644","-","60","0.00508275","MRNA_Intron,CDS","CDS|ENSG00000121680|PEX16,mrna_intron|ENSG00000121680|PEX16","C0491960"
"42","I1000856","chr11","45916105","45916474","-","18","0.0217178","UTR3,UTR5,MRNA_Intron,CDS","CDS|ENSG00000121680|PEX16,mrna_intron|ENSG00000121680|PEX16,UTR3|ENSG00000121680|PEX16,UTR5|ENSG00000121680|PEX16","C0491970"
"42","I1000857","chr11","45932897","45933180","-","31","0.011148","UTR3","UTR3|ENSG00000135365|PHF21A","C0492181"
"42","I1000859","chr11","45947503","45947682","-","6","0.0839913","MRNA_Intron","mrna_intron|ENSG00000135365|PHF21A","C0492280"
"42","I1000861","chr1","145977103","145977263","+","7","0.069456","UTR5,MRNA_Intron,CDS","CDS|ENSG00000121851|POLR3GL,CDS|ENSG00000280778|CH17-270A2.2,mrna_intron|ENSG00000121851|POLR3GL,mrna_intron|ENSG00000280778|CH17-270A2.2,UTR5|ENSG00000280778|CH17-270A2.2","C0478051"
"42","I1000862","chr1","145993606","145994152","-","16","0.0250874","UTR3,MRNA_Intron,CDS","CDS|ENSG00000265972|TXNIP,mrna_intron|ENSG00000265972|TXNIP,UTR3|ENSG00000265972|TXNIP","C0477850"
"42","I1000862","chr1","145993606","145994152","-","16","0.0250874","UTR3,MRNA_Intron,CDS","CDS|ENSG00000265972|TXNIP,mrna_intron|ENSG00000265972|TXNIP,UTR3|ENSG00000265972|TXNIP","C0477860"
"42","I1000864","chr11","46379828","46380260","+","208","0.0013301","UTR3,MRNA_Intron,CDS","CDS|ENSG00000149091|DGKZ,mrna_intron|ENSG00000149091|DGKZ,UTR3|ENSG00000149091|DGKZ","C0495140"
"42","I1000866","chr11","46385721","46385982","-","7","0.069456","CDS","CDS|ENSG00000180720|CHRM4","C0495260"
"42","I1000866","chr11","46385721","46385982","-","7","0.069456","CDS","CDS|ENSG00000180720|CHRM4","C0495270"
"42","I1000871","chr11","46541899","46542173","-","37","0.00897018","MRNA_Intron,CDS","CDS|ENSG00000110497|AMBRA1,mrna_intron|ENSG00000110497|AMBRA1","C0496431"
"42","I1000872","chr11","46543161","46543384","-","9","0.0508665","MRNA_Intron,CDS","CDS|ENSG00000110497|AMBRA1,mrna_intron|ENSG00000110497|AMBRA1","."
"42","I1000875","chr11","46673656","46674069","+","20","0.0189938","UTR3","UTR3|ENSG00000175224|ATG13","C0496890"
"42","I1000876","chr11","46680750","46681110","-","34","0.0099314","MRNA_Intron,CDS","CDS|ENSG00000175220|ARHGAP1,mrna_intron|ENSG00000175220|ARHGAP1","C0496981"
"42","I1000878","chr11","46701421","46701796","+","7","0.069456","MRNA_Intron,CDS","CDS|ENSG00000175213|ZNF408,mrna_intron|ENSG00000175213|ZNF408","C0497171"
"42","I1000879","chr11","46704449","46704875","+","29","0.0121624","CDS","CDS|ENSG00000175213|ZNF408","."
"42","I1000880","chr11","46743691","46743954","-","50","0.00628516","UTR3","UTR3|ENSG00000175216|CKAP5","."
"42","I1000881","chr11","46759151","46759486","-","15","0.0272085","MRNA_Intron,CDS","CDS|ENSG00000175216|CKAP5,mrna_intron|ENSG00000175216|CKAP5","C0497480"
"42","I1000883","chr11","46912893","46913105","-","9","0.0508665","MRNA_Intron","mrna_intron|ENSG00000134569|LRP4","C0498240"
"42","I1000884","chr11","46936739","46936969","+","17","0.023392","UTR5,MRNA_Intron,CDS","CDS|ENSG00000149179|C11orf49,mrna_intron|ENSG00000149179|C11orf49,UTR5|ENSG00000149179|C11orf49","C0498391"
"42","I1000886","chr11","47157041","47157338","+","13","0.0325537","UTR3,MRNA_Intron,CDS","CDS|ENSG00000149179|C11orf49,mrna_intron|ENSG00000149179|C11orf49,UTR3|ENSG00000149179|C11orf49","C0499320"
"42","I1000888","chr11","47163973","47164346","-","7","0.069456","UTR3","UTR3|ENSG00000149182|ARFGAP2","C0499350"
"42","I1000890","chr11","47173433","47173878","-","6","0.0839913","UTR3,MRNA_Intron,CDS","CDS|ENSG00000149182|ARFGAP2,mrna_intron|ENSG00000149182|ARFGAP2,UTR3|ENSG00000149182|ARFGAP2","C0499411"
"42","I1000896","chr11","47269377","47269613","+","7","0.069456","UTR5","UTR5|ENSG00000110514|MADD","."
"42","I1000897","chr11","47293829","47294056","+","45","0.00711514","UTR5,MRNA_Intron,CDS","CDS|ENSG00000110514|MADD,mrna_intron|ENSG00000110514|MADD,UTR5|ENSG00000110514|MADD","C0500170"
"42","I1000898","chr11","47295855","47296191","+","28","0.012698","MRNA_Intron,CDS","CDS|ENSG00000110514|MADD,mrna_intron|ENSG00000110514|MADD","C0500180"
"42","I1000899","chr11","47355234","47355502","-","9","0.0508665","UTR3,CDS","CDS|ENSG00000066336|SPI1,UTR3|ENSG00000066336|SPI1","C0500780"
"42","I1000901","chr11","47424476","47424709","-","74","0.0038697","UTR3,MRNA_Intron,CDS","CDS|ENSG00000165916|PSMC3,mrna_intron|ENSG00000165916|PSMC3,UTR3|ENSG00000165916|PSMC3","C0501420"
"42","I1000902","chr11","47465917","47466210","-","18","0.0217178","UTR3","UTR3|ENSG00000149187|CELF1","C0501610"
"42","I1000902","chr11","47465917","47466210","-","18","0.0217178","UTR3","UTR3|ENSG00000149187|CELF1","C0501621"
"42","I1000903","chr11","47469519","47469771","-","47","0.00680656","UTR3","UTR3|ENSG00000149187|CELF1","C0501691"
"42","I1000907","chr11","47573523","47573774","-","23","0.0160073","CDS","CDS|ENSG00000123444|KBTBD4","C0502181"
"42","I1000908","chr11","47589538","47590242","-","486","0.000592337","UTR3,CDS","CDS|ENSG00000172247|C1QTNF4,UTR3|ENSG00000172247|C1QTNF4","C0502310"
"42","I1000908","chr11","47589538","47590242","-","486","0.000592337","UTR3,CDS","CDS|ENSG00000172247|C1QTNF4,UTR3|ENSG00000172247|C1QTNF4","C0502320"
"42","I1000908","chr11","47589538","47590242","-","486","0.000592337","UTR3,CDS","CDS|ENSG00000172247|C1QTNF4,UTR3|ENSG00000172247|C1QTNF4","C0502330"
"42","I1000908","chr11","47589538","47590242","-","486","0.000592337","UTR3,CDS","CDS|ENSG00000172247|C1QTNF4,UTR3|ENSG00000172247|C1QTNF4","C0502340"
"42","I1000911","chr1","147606789","147606963","+","9","0.0508665","UTR5,MRNA_Intron","mrna_intron|ENSG00000116128|BCL9,UTR5|ENSG00000116128|BCL9","C0488710"
"42","I1000912","chr1","14761722","14761948","+","16","0.0250874","MRNA_Intron","mrna_intron|ENSG00000189337|KAZN","C0511960"
"42","I1000913","chr1","147619381","147619928","+","18","0.0217178","CDS","CDS|ENSG00000116128|BCL9","C0488870"
"42","I1000914","chr1","147624966","147625217","+","14","0.0295105","UTR3","UTR3|ENSG00000116128|BCL9","C0488960"
"42","I1000916","chr11","47724413","47724629","-","28","0.012698","MRNA_Intron,CDS","CDS|ENSG00000109920|FNBP4,mrna_intron|ENSG00000109920|FNBP4","C0502940"
"42","I1000917","chr11","47743965","47744161","-","25","0.0145211","CDS","CDS|ENSG00000109920|FNBP4","C0503060"
"42","I1000921","chr11","48025509","48025702","+","8","0.0587513","MRNA_Intron","mrna_intron|ENSG00000149177|PTPRJ","C0504220"
"42","I1000926","chr1","149903763","149904266","-","163","0.00169189","UTR3","UTR3|ENSG00000159164|SV2A","C0504860"
"42","I1000926","chr1","149903763","149904266","-","163","0.00169189","UTR3","UTR3|ENSG00000159164|SV2A","C0504870"
"42","I1000927","chr1","149909334","149909588","-","19","0.0202388","MRNA_Intron,CDS","CDS|ENSG00000159164|SV2A,mrna_intron|ENSG00000159164|SV2A","C0504921"
"42","I1000928","chr1","149913157","149914022","-","4104","7.44855e-05","UTR5,MRNA_Intron,CDS","CDS|ENSG00000159164|SV2A,mrna_intron|ENSG00000159164|SV2A,UTR5|ENSG00000159164|SV2A","C0504951"
"42","I1000928","chr1","149913157","149914022","-","4104","7.44855e-05","UTR5,MRNA_Intron,CDS","CDS|ENSG00000159164|SV2A,mrna_intron|ENSG00000159164|SV2A,UTR5|ENSG00000159164|SV2A","C0504940"
"42","I1000930","chr1","149915505","149915738","-","6","0.0839913","MRNA_Intron","mrna_intron|ENSG00000159164|SV2A","C0504971"
"42","I1000931","chr1","149929321","149929550","-","12","0.0359481","MRNA_Intron","mrna_intron|ENSG00000014914|MTMR11","C0505141"
"42","I1000932","chr1","149943582","149943795","-","17","0.023392","UTR3","UTR3|ENSG00000264522|OTUD7B","C0505331"
"42","I1000934","chr1","150092304","150092519","+","11","0.0399845","MRNA_Intron,CDS","CDS|ENSG00000136631|VPS45,mrna_intron|ENSG00000136631|VPS45","C0505880"
"42","I1000935","chr1","150162739","150163005","-","7","0.069456","Intergenic","exon|ENSG00000143401|ANP32E","C0506221"
"42","I1000935","chr1","150162739","150163005","-","7","0.069456","Intergenic","exon|ENSG00000143401|ANP32E","C0506230"
"42","I1000938","chr1","150268753","150268935","-","6","0.0839913","UTR5,CDS","CDS|ENSG00000117362|APH1A,UTR5|ENSG00000117362|APH1A","C0506731"
"42","I1000938","chr1","150268753","150268935","-","6","0.0839913","UTR5,CDS","CDS|ENSG00000117362|APH1A,UTR5|ENSG00000117362|APH1A","C0506740"
"42","I1000940","chr1","150307976","150308351","+","68","0.00432371","UTR3,MRNA_Intron,CDS","CDS|ENSG00000266472|MRPS21,mrna_intron|ENSG00000266472|MRPS21,UTR3|ENSG00000266472|MRPS21","C0506861"
"42","I1000942","chr1","150472311","150472670","+","14","0.0295105","CDS","CDS|ENSG00000163125|RPRD2","C0507260"
"42","I1000943","chr1","150472903","150473114","+","7","0.069456","CDS","CDS|ENSG00000163125|RPRD2","C0507281"
"42","I1000947","chr1","150577239","150577492","-","14","0.0295105","UTR3,MRNA_Intron,CDS","CDS|ENSG00000143384|MCL1,mrna_intron|ENSG00000143384|MCL1,UTR3|ENSG00000143384|MCL1","."
"42","I1000948","chr1","150578291","150578517","-","160","0.00171671","MRNA_Intron,CDS","CDS|ENSG00000143384|MCL1,mrna_intron|ENSG00000143384|MCL1","C0507961"
"42","I1000951","chr1","150974526","150974729","-","11","0.0399845","UTR5,MRNA_Intron","mrna_intron|ENSG00000143418|CERS2,UTR5|ENSG00000143418|CERS2","C0509301"
"42","I1000952","chr1","151008471","151008807","+","7","0.069456","UTR5,MRNA_Intron,CDS","CDS|ENSG00000143363|PRUNE1,mrna_intron|ENSG00000143363|PRUNE1,UTR5|ENSG00000143363|PRUNE1","C0509540"
"42","I1000955","chr1","151055301","151055871","-","45","0.00711514","UTR5,MRNA_Intron,CDS","CDS|ENSG00000197622|CDC42SE1,mrna_intron|ENSG00000197622|CDC42SE1,UTR5|ENSG00000197622|CDC42SE1","C0509810"
"42","I1000956","chr1","151060182","151060674","+","300","0.000925749","UTR5,MRNA_Intron","mrna_intron|ENSG00000213190|MLLT11,UTR5|ENSG00000213190|MLLT11","C0509890"
"42","I1000956","chr1","151060182","151060674","+","300","0.000925749","UTR5,MRNA_Intron","mrna_intron|ENSG00000213190|MLLT11,UTR5|ENSG00000213190|MLLT11","C0509901"
"42","I1000956","chr1","151060182","151060674","+","300","0.000925749","UTR5,MRNA_Intron","mrna_intron|ENSG00000213190|MLLT11,UTR5|ENSG00000213190|MLLT11","C0000219"
"42","I1000957","chr1","151093197","151093455","+","12","0.0359481","MRNA_Intron,CDS","CDS|ENSG00000143458|GABPB2,mrna_intron|ENSG00000143458|GABPB2","C0510001"
"42","I1000958","chr1","151132441","151132641","-","21","0.0179084","UTR3,CDS","CDS|ENSG00000143434|SEMA6C,UTR3|ENSG00000143434|SEMA6C","C0510190"
"42","I1000959","chr1","151136319","151136656","-","168","0.00165996","MRNA_Intron,CDS","CDS|ENSG00000143434|SEMA6C,mrna_intron|ENSG00000143434|SEMA6C","C0510251"
"42","I1000960","chr1","151145037","151145279","-","23","0.0160073","UTR5","UTR5|ENSG00000143434|SEMA6C","C0510350"
"42","I1000961","chr1","151184094","151184493","-","266","0.00104634","MRNA_Intron,CDS","CDS|ENSG00000163159|VPS72,mrna_intron|ENSG00000163159|VPS72","C0510660"
"42","I1000963","chr1","151283625","151284030","+","7","0.069456","MRNA_Intron","mrna_intron|ENSG00000143373|ZNF687","C0511131"
"42","I1000963","chr1","151283625","151284030","+","7","0.069456","MRNA_Intron","mrna_intron|ENSG00000143373|ZNF687","C0511140"
"42","I1000965","chr1","151287093","151287779","+","30","0.0116091","MRNA_Intron,CDS","CDS|ENSG00000143373|ZNF687,mrna_intron|ENSG00000143373|ZNF687","C0511201"
"42","I1000965","chr1","151287093","151287779","+","30","0.0116091","MRNA_Intron,CDS","CDS|ENSG00000143373|ZNF687,mrna_intron|ENSG00000143373|ZNF687","C0511210"
"42","I1000968","chr1","151290763","151291121","+","8","0.0587513","UTR3,CDS","CDS|ENSG00000143373|ZNF687,UTR3|ENSG00000143373|ZNF687","C0511280"
"42","I1000968","chr1","151290763","151291121","+","8","0.0587513","UTR3,CDS","CDS|ENSG00000143373|ZNF687,UTR3|ENSG00000143373|ZNF687","C0511291"
"42","I1000970","chr1","151315461","151316479","-","92","0.00306809","UTR5,MRNA_Intron,CDS","CDS|ENSG00000143393|PI4KB,mrna_intron|ENSG00000143393|PI4KB,UTR5|ENSG00000143393|PI4KB","C0511630"
"42","I1000970","chr1","151315461","151316479","-","92","0.00306809","UTR5,MRNA_Intron,CDS","CDS|ENSG00000143393|PI4KB,mrna_intron|ENSG00000143393|PI4KB,UTR5|ENSG00000143393|PI4KB","C0511640"
"42","I1000971","chr1","151344626","151344843","-","74","0.0038697","UTR3,MRNA_Intron,CDS","CDS|ENSG00000143390|RFX5,mrna_intron|ENSG00000143390|RFX5,UTR3|ENSG00000143390|RFX5","C0511791"
"42","I1000972","chr1","151404689","151405013","-","66","0.00447268","UTR3,CDS","CDS|ENSG00000143442|POGZ,UTR3|ENSG00000143442|POGZ","C0512110"
"42","I1000973","chr1","151405594","151406445","-","36","0.00921138","CDS","CDS|ENSG00000143442|POGZ","C0512121"
"42","I1000973","chr1","151405594","151406445","-","36","0.00921138","CDS","CDS|ENSG00000143442|POGZ","C0512130"
"42","I1000973","chr1","151405594","151406445","-","36","0.00921138","CDS","CDS|ENSG00000143442|POGZ","C0512140"
"42","I1000973","chr1","151405594","151406445","-","36","0.00921138","CDS","CDS|ENSG00000143442|POGZ","C0512150"
"42","I1000975","chr1","151612105","151612546","+","17","0.023392","UTR5,MRNA_Intron,CDS","CDS|ENSG00000143376|SNX27,mrna_intron|ENSG00000143376|SNX27,UTR5|ENSG00000143376|SNX27","C0513160"
"42","I1000975","chr1","151612105","151612546","+","17","0.023392","UTR5,MRNA_Intron,CDS","CDS|ENSG00000143376|SNX27,mrna_intron|ENSG00000143376|SNX27,UTR5|ENSG00000143376|SNX27","C0513170"
"42","I1000976","chr1","151697236","151697791","+","25","0.0145211","UTR3","UTR3|ENSG00000143376|SNX27","C0513600"
"42","I1000976","chr1","151697236","151697791","+","25","0.0145211","UTR3","UTR3|ENSG00000143376|SNX27","C0513611"
"42","I1000976","chr1","151697236","151697791","+","25","0.0145211","UTR3","UTR3|ENSG00000143376|SNX27","C0513620"
"42","I1000977","chr1","151697929","151698230","+","10","0.0448793","UTR3","UTR3|ENSG00000143376|SNX27","C0513641"
"42","I1000977","chr1","151697929","151698230","+","10","0.0448793","UTR3","UTR3|ENSG00000143376|SNX27","C0513651"
"42","I1000978","chr1","151698404","151698652","+","77","0.00371009","UTR3","UTR3|ENSG00000143376|SNX27","C0513660"
"42","I1000979","chr1","151702699","151703055","-","10","0.0448793","UTR3","UTR3|ENSG00000159409|CELF3","C0513680"
"42","I1000980","chr1","151706081","151706453","-","19","0.0202388","MRNA_Intron,CDS","CDS|ENSG00000159409|CELF3,mrna_intron|ENSG00000159409|CELF3","C0513741"
"42","I1000980","chr1","151706081","151706453","-","19","0.0202388","MRNA_Intron,CDS","CDS|ENSG00000159409|CELF3,mrna_intron|ENSG00000159409|CELF3","C0513751"
"42","I1000981","chr1","151706510","151706725","-","7","0.069456","MRNA_Intron,CDS","CDS|ENSG00000159409|CELF3,mrna_intron|ENSG00000159409|CELF3","C0513760"
"42","I1000981","chr1","151706510","151706725","-","7","0.069456","MRNA_Intron,CDS","CDS|ENSG00000159409|CELF3,mrna_intron|ENSG00000159409|CELF3","C0513771"
"42","I1000982","chr1","151709477","151709889","-","152","0.00181603","MRNA_Intron,CDS","CDS|ENSG00000159409|CELF3,mrna_intron|ENSG00000159409|CELF3","C0513790"
"42","I1000983","chr1","151712864","151713138","-","7","0.069456","MRNA_Intron","mrna_intron|ENSG00000159409|CELF3","C0513860"
"42","I1000984","chr1","151728367","151728536","+","9","0.0508665","MRNA_Intron","mrna_intron|ENSG00000178796|RIIAD1","."
"42","I1000987","chr1","1535346","1535761","-","12","0.0359481","UTR3,MRNA_Intron,CDS","CDS|ENSG00000205090|TMEM240,mrna_intron|ENSG00000205090|TMEM240,UTR3|ENSG00000205090|TMEM240","C0492971"
"42","I1000987","chr1","1535346","1535761","-","12","0.0359481","UTR3,MRNA_Intron,CDS","CDS|ENSG00000205090|TMEM240,mrna_intron|ENSG00000205090|TMEM240,UTR3|ENSG00000205090|TMEM240","C0493050"
"42","I1000988","chr1","153534630","153534831","-","16","0.0250874","UTR3,MRNA_Intron,CDS","CDS|ENSG00000197956|S100A6,mrna_intron|ENSG00000197956|S100A6,UTR3|ENSG00000197956|S100A6","C0520040"
"42","I1000989","chr1","153607033","153607228","-","16","0.0250874","UTR3","UTR3|ENSG00000188643|S100A16","C0520501"
"42","I1000991","chr1","153633860","153634042","-","8","0.0587513","PutativeNCRNA,NCRNA_Intron","antisense|ENSG00000272030|RP1-178F15.4,processed_transcript|ENSG00000271853|RP1-178F15.5,noncoding_intron|ENSG00000271853|RP1-178F15.5,noncoding_intron|ENSG00000272030|RP1-178F15.4","C0520641"
"42","I1000992","chr1","153636987","153637234","+","10","0.0448793","MRNA_Intron","mrna_intron|ENSG00000160679|CHTOP","C0520660"
"42","I1000994","chr1","153668340","153668556","-","14","0.0295105","UTR5,MRNA_Intron,CDS","CDS|ENSG00000143621|ILF2,mrna_intron|ENSG00000143621|ILF2,UTR5|ENSG00000143621|ILF2","C0520830"
"42","I1000995","chr1","1537556","1537775","-","8","0.0587513","MRNA_Intron","mrna_intron|ENSG00000205090|TMEM240","C0494481"
"42","I1000996","chr1","153759920","153760099","+","24","0.0151347","MRNA_Intron","mrna_intron|ENSG00000143624|INTS3","C0521270"
"42","I1000998","chr1","153762781","153762989","+","11","0.0399845","UTR3,MRNA_Intron,CDS","CDS|ENSG00000143624|INTS3,mrna_intron|ENSG00000143624|INTS3,UTR3|ENSG00000143624|INTS3","C0521300"
"42","I1001001","chr1","153808101","153808469","-","11","0.0399845","UTR3","UTR3|ENSG00000143614|GATAD2B","C0521761"
"42","I1001002","chr1","153808598","153809629","-","21","0.0179084","UTR3","UTR3|ENSG00000143614|GATAD2B","C0521770"
"42","I1001004","chr1","153932196","153932437","-","23","0.0160073","MRNA_Intron,CDS","CDS|ENSG00000198837|DENND4B,mrna_intron|ENSG00000198837|DENND4B","C0522080"
"42","I1001005","chr1","153936436","153936744","-","55","0.0056609","MRNA_Intron,CDS","CDS|ENSG00000198837|DENND4B,mrna_intron|ENSG00000198837|DENND4B","C0522160"
"42","I1001005","chr1","153936436","153936744","-","55","0.0056609","MRNA_Intron,CDS","CDS|ENSG00000198837|DENND4B,mrna_intron|ENSG00000198837|DENND4B","C0522171"
"42","I1001006","chr1","153939631","153940212","-","38","0.0086616","MRNA_Intron,CDS","CDS|ENSG00000198837|DENND4B,mrna_intron|ENSG00000198837|DENND4B","C0522201"
"42","I1001006","chr1","153939631","153940212","-","38","0.0086616","MRNA_Intron,CDS","CDS|ENSG00000198837|DENND4B,mrna_intron|ENSG00000198837|DENND4B","C0522211"
"42","I1001007","chr1","153944166","153944421","-","6","0.0839913","UTR5,MRNA_Intron,CDS","CDS|ENSG00000198837|DENND4B,mrna_intron|ENSG00000198837|DENND4B,UTR5|ENSG00000198837|DENND4B","C0522260"
"42","I1001008","chr1","153977044","153977364","-","30","0.0116091","UTR5,MRNA_Intron,CDS","CDS|ENSG00000143543|JTB,mrna_intron|ENSG00000143543|JTB,UTR5|ENSG00000143543|JTB","C0522551"
"42","I1001009","chr1","1541601","1542155","-","411","0.000702292","UTR3,CDS","CDS|ENSG00000160075|SSU72,UTR3|ENSG00000160075|SSU72","C0497391"
"42","I1001013","chr1","154235196","154235430","+","52","0.00600495","MRNA_Intron,CDS","CDS|ENSG00000143569|UBAP2L,mrna_intron|ENSG00000143569|UBAP2L","C0523521"
"42","I1001014","chr1","154246245","154246484","+","42","0.0076259","MRNA_Intron,CDS","CDS|ENSG00000143569|UBAP2L,mrna_intron|ENSG00000143569|UBAP2L","C0523570"
"42","I1001016","chr1","154259728","154259946","+","11543","2.83754e-05","MRNA_Intron,SmallNCRNA","mrna_intron|ENSG00000143569|UBAP2L,snoRNA|ENSG00000201129|SNORA58","C0523630"
"42","I1001018","chr1","154275154","154275596","+","10","0.0448793","UTR3,MRNA_Intron,CDS","CDS|ENSG00000143575|HAX1,mrna_intron|ENSG00000143575|HAX1,UTR3|ENSG00000143575|HAX1","C0523730"
"42","I1001019","chr1","15428570","15428786","+","112","0.00246512","UTR3,MRNA_Intron,CDS","CDS|ENSG00000142634|EFHD2,mrna_intron|ENSG00000142634|EFHD2,UTR3|ENSG00000142634|EFHD2","C0545331"
"42","I1001020","chr1","154325141","154325293","-","7","0.069456","Antisense_UTR3","exon|ENSG00000237920|RP11-350G8.4","C0523870"
"42","I1001023","chr1","154350465","154350743","+","22","0.0169118","UTR3","UTR3|ENSG00000143515|ATP8B2","C0524070"
"42","I1001024","chr1","154548899","154549269","-","12","0.0359481","UTR3","UTR3|ENSG00000160714|UBE2Q1","C0524981"
"42","I1001025","chr1","154549695","154549936","-","8","0.0587513","UTR3","UTR3|ENSG00000160714|UBE2Q1","C0525000"
"42","I1001027","chr1","154570244","154570459","+","6","0.0839913","UTR3,MRNA_Intron,CDS","CDS|ENSG00000160716|CHRNB2,mrna_intron|ENSG00000160716|CHRNB2,UTR3|ENSG00000160716|CHRNB2","."
"42","I1001029","chr1","154582016","154582295","-","57","0.00544454","UTR3","UTR3|ENSG00000160710|ADAR","C0525220"
"42","I1001029","chr1","154582016","154582295","-","57","0.00544454","UTR3","UTR3|ENSG00000160710|ADAR","C0525230"
"42","I1001030","chr1","154590073","154590409","-","281","0.00100023","MRNA_Intron,CDS","CDS|ENSG00000160710|ADAR,mrna_intron|ENSG00000160710|ADAR","C0525270"
"42","I1001033","chr1","154745789","154745961","-","7","0.069456","MRNA_Intron","mrna_intron|ENSG00000143603|KCNN3","C0526031"
"42","I1001033","chr1","154745789","154745961","-","7","0.069456","MRNA_Intron","mrna_intron|ENSG00000143603|KCNN3","C0526041"
"42","I1001034","chr1","154869972","154870299","-","48","0.0066363","UTR5","UTR5|ENSG00000143603|KCNN3","C0526911"
"42","I1001034","chr1","154869972","154870299","-","48","0.0066363","UTR5","UTR5|ENSG00000143603|KCNN3","C0526920"
"42","I1001035","chr1","154945870","154946306","-","33","0.0102861","CDS","CDS|ENSG00000163346|PBXIP1","C0527280"
"42","I1001035","chr1","154945870","154946306","-","33","0.0102861","CDS","CDS|ENSG00000163346|PBXIP1","C0527290"
"42","I1001036","chr1","154957410","154957723","-","25","0.0145211","UTR3","UTR3|ENSG00000163348|PYGO2","C0527401"
"42","I1001037","chr1","154958314","154959116","-","128","0.00212816","UTR3,CDS","CDS|ENSG00000163348|PYGO2,UTR3|ENSG00000163348|PYGO2","C0527411"
"42","I1001037","chr1","154958314","154959116","-","128","0.00212816","UTR3,CDS","CDS|ENSG00000163348|PYGO2,UTR3|ENSG00000163348|PYGO2","C0527420"
"42","I1001037","chr1","154958314","154959116","-","128","0.00212816","UTR3,CDS","CDS|ENSG00000163348|PYGO2,UTR3|ENSG00000163348|PYGO2","C0527431"
"42","I1001039","chr1","154968377","154968597","-","11","0.0399845","UTR5,MRNA_Intron,CDS","CDS|ENSG00000160691|SHC1,mrna_intron|ENSG00000160691|SHC1,UTR5|ENSG00000160691|SHC1","C0527510"
"42","I1001041","chr1","154989109","154989509","+","7","0.069456","MRNA_Intron","mrna_intron|ENSG00000160688|FLAD1","C0527640"
"42","I1001041","chr1","154989109","154989509","+","7","0.069456","MRNA_Intron","mrna_intron|ENSG00000160688|FLAD1","C0527651"
"42","I1001042","chr1","155014993","155015274","+","6","0.0839913","CDS","CDS|ENSG00000160685|ZBTB7B","C0528030"
"42","I1001042","chr1","155014993","155015274","+","6","0.0839913","CDS","CDS|ENSG00000160685|ZBTB7B","C0528040"
"42","I1001045","chr1","155058652","155058913","+","114","0.00240127","UTR3,MRNA_Intron,CDS","CDS|ENSG00000143537|ADAM15,mrna_intron|ENSG00000143537|ADAM15,UTR3|ENSG00000143537|ADAM15","C0528501"
"42","I1001046","chr1","155061894","155062252","+","7","0.069456","UTR3,MRNA_Intron,CDS","CDS|ENSG00000143537|ADAM15,mrna_intron|ENSG00000143537|ADAM15,UTR3|ENSG00000143537|ADAM15","C0528560"
"42","I1001048","chr1","155085074","155085519","+","16","0.0250874","MRNA_Intron,CDS","CDS|ENSG00000143590|EFNA3,CDS|ENSG00000251246|RP11-540D14.8,mrna_intron|ENSG00000143590|EFNA3,mrna_intron|ENSG00000251246|RP11-540D14.8","C0528921"
"42","I1001048","chr1","155085074","155085519","+","16","0.0250874","MRNA_Intron,CDS","CDS|ENSG00000143590|EFNA3,CDS|ENSG00000251246|RP11-540D14.8,mrna_intron|ENSG00000143590|EFNA3,mrna_intron|ENSG00000251246|RP11-540D14.8","C0528931"
"42","I1001049","chr1","155086659","155087447","+","59","0.00522817","UTR3","UTR3|ENSG00000143590|EFNA3,UTR3|ENSG00000251246|RP11-540D14.8","C0528961"
"42","I1001049","chr1","155086659","155087447","+","59","0.00522817","UTR3","UTR3|ENSG00000143590|EFNA3,UTR3|ENSG00000251246|RP11-540D14.8","C0528970"
"42","I1001049","chr1","155086659","155087447","+","59","0.00522817","UTR3","UTR3|ENSG00000143590|EFNA3,UTR3|ENSG00000251246|RP11-540D14.8","C0528980"
"42","I1001049","chr1","155086659","155087447","+","59","0.00522817","UTR3","UTR3|ENSG00000143590|EFNA3,UTR3|ENSG00000251246|RP11-540D14.8","C0528991"
"42","I1001050","chr1","155131379","155131685","+","7","0.069456","MRNA_Intron,CDS","CDS|ENSG00000169242|EFNA1,mrna_intron|ENSG00000169242|EFNA1","C0529230"
"42","I1001051","chr1","155134369","155134677","+","6","0.0839913","UTR3","UTR3|ENSG00000169242|EFNA1","C0529250"
"42","I1001054","chr1","155174997","155176363","+","519","0.000556868","UTR5,MRNA_Intron,CDS","CDS|ENSG00000163462|TRIM46,mrna_intron|ENSG00000163462|TRIM46,UTR5|ENSG00000163462|TRIM46","C0529430"
"42","I1001054","chr1","155174997","155176363","+","519","0.000556868","UTR5,MRNA_Intron,CDS","CDS|ENSG00000163462|TRIM46,mrna_intron|ENSG00000163462|TRIM46,UTR5|ENSG00000163462|TRIM46","C0529441"
"42","I1001054","chr1","155174997","155176363","+","519","0.000556868","UTR5,MRNA_Intron,CDS","CDS|ENSG00000163462|TRIM46,mrna_intron|ENSG00000163462|TRIM46,UTR5|ENSG00000163462|TRIM46","C0529451"
"42","I1001055","chr1","155176924","155177185","+","239","0.00116694","MRNA_Intron,CDS","CDS|ENSG00000163462|TRIM46,mrna_intron|ENSG00000163462|TRIM46","C0529460"
"42","I1001056","chr1","155177989","155178400","+","178","0.00156065","MRNA_Intron,CDS","CDS|ENSG00000163462|TRIM46,mrna_intron|ENSG00000163462|TRIM46","C0529480"
"42","I1001057","chr1","155198052","155198591","-","52","0.00600495","UTR3,MRNA_Intron,CDS","CDS|ENSG00000169231|THBS3,mrna_intron|ENSG00000169231|THBS3,UTR3|ENSG00000169231|THBS3","C0529701"
"42","I1001059","chr1","155202672","155202949","-","11","0.0399845","UTR5,MRNA_Intron,CDS","CDS|ENSG00000169231|THBS3,mrna_intron|ENSG00000169231|THBS3,UTR5|ENSG00000169231|THBS3","."
"42","I1001060","chr1","155207210","155207510","-","18","0.0217178","MRNA_Intron","mrna_intron|ENSG00000169231|THBS3","C0529780"
"42","I1001060","chr1","155207210","155207510","-","18","0.0217178","MRNA_Intron","mrna_intron|ENSG00000169231|THBS3","C0529800"
"42","I1001061","chr1","155208288","155208548","-","14","0.0295105","Intergenic","exon|ENSG00000169231|THBS3","C0529810"
"42","I1001062","chr1","155232407","155232591","-","11","0.0399845","Antisense_NCRNA_Intron","exon|ENSG00000177628|GBA","C0529981"
"42","I1001063","chr1","155247975","155248172","-","11","0.0399845","UTR3,MRNA_Intron,CDS","CDS|ENSG00000160767|FAM189B,mrna_intron|ENSG00000160767|FAM189B,UTR3|ENSG00000160767|FAM189B","."
"42","I1001064","chr1","155251394","155251751","-","17","0.023392","MRNA_Intron,CDS","CDS|ENSG00000160767|FAM189B,mrna_intron|ENSG00000160767|FAM189B","C0530091"
"42","I1001065","chr1","155255242","155255473","-","44","0.00726766","UTR5","UTR5|ENSG00000160767|FAM189B","C0530150"
"42","I1001067","chr1","155277559","155277970","+","44","0.00726766","UTR5,MRNA_Intron,CDS","CDS|ENSG00000143630|HCN3,mrna_intron|ENSG00000143630|HCN3,UTR5|ENSG00000143630|HCN3","C0530350"
"42","I1001067","chr1","155277559","155277970","+","44","0.00726766","UTR5,MRNA_Intron,CDS","CDS|ENSG00000143630|HCN3,mrna_intron|ENSG00000143630|HCN3,UTR5|ENSG00000143630|HCN3","C0530360"
"42","I1001067","chr1","155277559","155277970","+","44","0.00726766","UTR5,MRNA_Intron,CDS","CDS|ENSG00000143630|HCN3,mrna_intron|ENSG00000143630|HCN3,UTR5|ENSG00000143630|HCN3","C0530371"
"42","I1001068","chr1","155320863","155321258","+","84","0.00333766","UTR5,MRNA_Intron","mrna_intron|ENSG00000160753|RUSC1,UTR5|ENSG00000160753|RUSC1","C0530661"
"42","I1001069","chr1","155321453","155321876","+","33","0.0102861","UTR5,MRNA_Intron,CDS","CDS|ENSG00000160753|RUSC1,mrna_intron|ENSG00000160753|RUSC1,UTR5|ENSG00000160753|RUSC1","C0530670"
"42","I1001070","chr1","155326517","155327324","+","38","0.0086616","UTR3,UTR5,MRNA_Intron,CDS","CDS|ENSG00000160753|RUSC1,mrna_intron|ENSG00000160753|RUSC1,UTR3|ENSG00000160753|RUSC1,UTR5|ENSG00000160753|RUSC1","C0530800"
"42","I1001072","chr1","155330849","155331204","+","107","0.00258571","UTR3","UTR3|ENSG00000160753|RUSC1","C0530820"
"42","I1001073","chr1","155337620","155337796","-","6","0.0839913","UTR3,MRNA_Intron,CDS","CDS|ENSG00000116539|ASH1L,mrna_intron|ENSG00000116539|ASH1L,UTR3|ENSG00000116539|ASH1L","C0530891"
"42","I1001074","chr1","155354454","155354632","-","59","0.00522817","MRNA_Intron,CDS","CDS|ENSG00000116539|ASH1L,mrna_intron|ENSG00000116539|ASH1L","."
"42","I1001075","chr11","556356","556680","+","11","0.0399845","Antisense_MRNA_Intron,CDS","exon|ENSG00000254815|RP11-496I9.1","C0535130"
"42","I1001076","chr1","15569505","15569686","+","17","0.023392","UTR3","UTR3|ENSG00000116138|DNAJC16","."
"42","I1001077","chr1","155717007","155717251","+","65","0.00458263","MRNA_Intron,CDS","CDS|ENSG00000132676|DAP3,mrna_intron|ENSG00000132676|DAP3","C0531451"
"42","I1001079","chr1","155868644","155868922","+","67","0.00438755","MRNA_Intron,CDS","CDS|ENSG00000132718|SYT11,mrna_intron|ENSG00000132718|SYT11","C0531810"
"42","I1001080","chr1","155871458","155871835","+","9","0.0508665","MRNA_Intron","mrna_intron|ENSG00000132718|SYT11","C0531820"
"42","I1001080","chr1","155871458","155871835","+","9","0.0508665","MRNA_Intron","mrna_intron|ENSG00000132718|SYT11","C0531830"
"42","I1001081","chr1","155872578","155873005","+","8","0.0587513","MRNA_Intron","mrna_intron|ENSG00000132718|SYT11","C0531840"
"42","I1001081","chr1","155872578","155873005","+","8","0.0587513","MRNA_Intron","mrna_intron|ENSG00000132718|SYT11","C0531850"
"42","I1001082","chr1","155925853","155926198","-","25565","1.06408e-05","MRNA_Intron","mrna_intron|ENSG00000132680|KIAA0907","C0532101"
"42","I1001083","chr1","155926003","155926181","+","6","0.0839913","Antisense_MRNA_Intron","exon|ENSG00000173080|RXFP4","C0532101"
"42","I1001085","chr1","155947382","155947650","-","10","0.0448793","UTR3","UTR3|ENSG00000116584|ARHGEF2","C0532191"
"42","I1001085","chr1","155947382","155947650","-","10","0.0448793","UTR3","UTR3|ENSG00000116584|ARHGEF2","C0532200"
"42","I1001086","chr1","155951777","155952225","-","25","0.0145211","MRNA_Intron,CDS","CDS|ENSG00000116584|ARHGEF2,mrna_intron|ENSG00000116584|ARHGEF2","C0532211"
"42","I1001087","chr1","155966911","155967112","-","6","0.0839913","MRNA_Intron","mrna_intron|ENSG00000116584|ARHGEF2","C0532350"
"42","I1001088","chr1","155967835","155968187","-","47","0.00680656","MRNA_Intron","mrna_intron|ENSG00000116584|ARHGEF2","C0532370"
"42","I1001090","chr1","156073621","156074057","-","14","0.0295105","UTR3","UTR3|ENSG00000254726|MEX3A","C0533070"
"42","I1001090","chr1","156073621","156074057","-","14","0.0295105","UTR3","UTR3|ENSG00000254726|MEX3A","C0533080"
"42","I1001091","chr1","156074382","156075250","-","114","0.00240127","UTR3","UTR3|ENSG00000254726|MEX3A","C0533090"
"42","I1001091","chr1","156074382","156075250","-","114","0.00240127","UTR3","UTR3|ENSG00000254726|MEX3A","C0533100"
"42","I1001091","chr1","156074382","156075250","-","114","0.00240127","UTR3","UTR3|ENSG00000254726|MEX3A","C0533110"
"42","I1001092","chr1","156075267","156075711","-","12","0.0359481","UTR3","UTR3|ENSG00000254726|MEX3A","C0533120"
"42","I1001094","chr1","156104804","156105087","+","9","0.0508665","MRNA_Intron","mrna_intron|ENSG00000160789|LMNA","C0533310"
"42","I1001097","chr1","156137648","156137826","+","114","0.00240127","UTR3,MRNA_Intron,CDS","CDS|ENSG00000160789|LMNA,mrna_intron|ENSG00000160789|LMNA,UTR3|ENSG00000160789|LMNA","C0533630"
"42","I1001097","chr1","156137648","156137826","+","114","0.00240127","UTR3,MRNA_Intron,CDS","CDS|ENSG00000160789|LMNA,mrna_intron|ENSG00000160789|LMNA,UTR3|ENSG00000160789|LMNA","C0533640"
"42","I1001105","chr1","156246059","156246251","-","9","0.0508665","UTR5,MRNA_Intron,CDS","CDS|ENSG00000160781|PAQR6,mrna_intron|ENSG00000160781|PAQR6,UTR5|ENSG00000160781|PAQR6","C0534301"
"42","I1001108","chr1","156250680","156250975","-","17","0.023392","MRNA_Intron,CDS","CDS|ENSG00000198952|SMG5,mrna_intron|ENSG00000198952|SMG5","C0534390"
"42","I1001109","chr11","562661","562847","+","14","0.0295105","UTR3,MRNA_Intron,CDS","CDS|ENSG00000099849|RASSF7,mrna_intron|ENSG00000099849|RASSF7,UTR3|ENSG00000099849|RASSF7","C0540530"
"42","I1001111","chr1","156310804","156311196","-","60","0.00508275","UTR3,MRNA_Intron,CDS","CDS|ENSG00000163468|CCT3,mrna_intron|ENSG00000163468|CCT3,UTR3|ENSG00000163468|CCT3","C0534711"
"42","I1001113","chr1","156419918","156420404","-","20","0.0189938","MRNA_Intron,CDS,SmallNCRNA","CDS|ENSG00000125462|C1orf61,mrna_intron|ENSG00000125462|C1orf61,miRNA|ENSG00000207933|MIR9-1;mir-9-1","C0535270"
"42","I1001114","chr1","156421484","156422263","-","326","0.000851263","MRNA_Intron","mrna_intron|ENSG00000125462|C1orf61","."
"42","I1001115","chr1","156424527","156424724","-","40","0.00816503","MRNA_Intron","mrna_intron|ENSG00000125462|C1orf61","C0535331"
"42","I1001116","chr1","156425316","156425689","-","7","0.069456","MRNA_Intron","mrna_intron|ENSG00000125462|C1orf61","C0535360"
"42","I1001117","chr1","156426692","156427565","-","35","0.00955897","UTR5,MRNA_Intron,CDS","CDS|ENSG00000125462|C1orf61,mrna_intron|ENSG00000125462|C1orf61,UTR5|ENSG00000125462|C1orf61","C0535380"
"42","I1001119","chr1","156456422","156456627","-","7","0.069456","PutativeNCRNA,LongNCRNA","lincRNA|ENSG00000236947|RP11-98G7.1,putativencrna|linc|3P|XLOC_003261|TCONS|00021570:0.586343|67AA|45AA|,putativencrna|linc|3P|XLOC_003261|TCONS|00021568:0.418417|62AA|37AA|,putativencrna|linc|3P|XLOC_003261|TCONS|00021569:0.808022|65AA|23AA|,putativencrna|linc|3P|XLOC_003261|TCONS|00021571:0.915582|47AA|11AA|","C0535571"
"42","I1001120","chr1","156467878","156468220","-","8","0.0587513","UTR3,MRNA_Intron,CDS","CDS|ENSG00000116604|MEF2D,mrna_intron|ENSG00000116604|MEF2D,UTR3|ENSG00000116604|MEF2D","C0535720"
"42","I1001121","chr1","156475605","156475837","-","12","0.0359481","MRNA_Intron","mrna_intron|ENSG00000116604|MEF2D","C0535791"
"42","I1001121","chr1","156475605","156475837","-","12","0.0359481","MRNA_Intron","mrna_intron|ENSG00000116604|MEF2D","C0535800"
"42","I1001126","chr1","156647530","156647793","+","105","0.00262827","UTR3,MRNA_Intron,CDS","CDS|ENSG00000132692|BCAN,mrna_intron|ENSG00000132692|BCAN,UTR3|ENSG00000132692|BCAN","C0537151"
"42","I1001127","chr1","156670239","156670596","-","11","0.0399845","CDS","CDS|ENSG00000132688|NES","C0537380"
"42","I1001127","chr1","156670239","156670596","-","11","0.0399845","CDS","CDS|ENSG00000132688|NES","C0537390"
"42","I1001128","chr1","156672232","156672850","-","23","0.0160073","CDS","CDS|ENSG00000132688|NES","C0537440"
"42","I1001128","chr1","156672232","156672850","-","23","0.0160073","CDS","CDS|ENSG00000132688|NES","C0537450"
"42","I1001130","chr1","156676461","156676710","-","6","0.0839913","MRNA_Intron,CDS","CDS|ENSG00000132688|NES,mrna_intron|ENSG00000132688|NES","C0537541"
"42","I1001130","chr1","156676461","156676710","-","6","0.0839913","MRNA_Intron,CDS","CDS|ENSG00000132688|NES,mrna_intron|ENSG00000132688|NES","C0537550"
"42","I1001131","chr1","156676724","156677274","-","60","0.00508275","UTR5,CDS","CDS|ENSG00000132688|NES,UTR5|ENSG00000132688|NES","C0537550"
"42","I1001132","chr1","156737313","156738048","-","26","0.0138401","UTR3,MRNA_Intron,CDS","CDS|ENSG00000143314|MRPL24,mrna_intron|ENSG00000143314|MRPL24,UTR3|ENSG00000143314|MRPL24","C0538011"
"42","I1001133","chr1","156748963","156749198","-","6","0.0839913","MRNA_Intron","mrna_intron|ENSG00000143321|HDGF","C0538161"
"42","I1001138","chr1","156935490","156935700","-","13","0.0325537","UTR3","UTR3|ENSG00000132694|ARHGEF11","C0539900"
"42","I1001140","chr1","156951479","156951700","-","56","0.0055403","MRNA_Intron,CDS","CDS|ENSG00000132694|ARHGEF11,mrna_intron|ENSG00000132694|ARHGEF11","C0540070"
"42","I1001142","chr1","157004440","157004695","-","11","0.0399845","MRNA_Intron","mrna_intron|ENSG00000132694|ARHGEF11","C0540430"
"42","I1001144","chr1","157122012","157122337","-","9","0.0508665","UTR3","UTR3|ENSG00000117036|ETV3","C0541170"
"42","I1001148","chr11","57181541","57181802","+","40","0.00816503","UTR5","UTR5|ENSG00000183908|LRRC55","C0547371"
"42","I1001148","chr11","57181541","57181802","+","40","0.00816503","UTR5","UTR5|ENSG00000183908|LRRC55","C0547381"
"42","I1001149","chr11","57188172","57188521","+","15","0.0272085","UTR3","UTR3|ENSG00000183908|LRRC55","C0547450"
"42","I1001150","chr1","15727252","15727900","+","197","0.00140813","MRNA_Intron,CDS","CDS|ENSG00000116786|PLEKHM2,mrna_intron|ENSG00000116786|PLEKHM2","C0562670"
"42","I1001150","chr1","15727252","15727900","+","197","0.00140813","MRNA_Intron,CDS","CDS|ENSG00000116786|PLEKHM2,mrna_intron|ENSG00000116786|PLEKHM2","C0562681"
"42","I1001151","chr11","57299821","57299991","-","6","0.0839913","UTR3","UTR3|ENSG00000149115|TNKS1BP1","C0548270"
"42","I1001151","chr11","57299821","57299991","-","6","0.0839913","UTR3","UTR3|ENSG00000149115|TNKS1BP1","C0548280"
"42","I1001152","chr11","57300392","57300681","-","6","0.0839913","UTR3,MRNA_Intron,CDS","CDS|ENSG00000149115|TNKS1BP1,mrna_intron|ENSG00000149115|TNKS1BP1,UTR3|ENSG00000149115|TNKS1BP1","C0548290"
"42","I1001153","chr11","57312475","57313173","-","65","0.00458263","UTR3,MRNA_Intron,CDS","CDS|ENSG00000149115|TNKS1BP1,mrna_intron|ENSG00000149115|TNKS1BP1,UTR3|ENSG00000149115|TNKS1BP1","C0548421"
[truncated: 1,230,830 more chars]
